# Supplementary material for: Comprehensive Metabolic Profiling and Genome-wide Analysis Reveal Therapeutic Modalities for Hepatocellular Carcinoma
Source: Research (Wash D C). 2023 Jan 13;6:0036. doi: 10.34133/research.0036 (PMC10076022; doi:10.34133/research.0036)
Supplement: Supplementary 2 — Tables S1 to S6 [file research.0036.f2.xlsx]

## Sheet: TableS1
Table S1. Related to Figure 1. human metabolic pathway DNB list.
gene_symbol	kegg_geneID	kegg_pathway_id	kegg_pathway_name	brite
CAMKK1	hsa:84254	hsa05034	Alcoholism	KEGG Orthology (KO) [BR:hsa00001]| 09160 Human Diseases| 09165 Substance dependence| 05034 Alcoholism| 84254 (CAMKK1)| 09180 Brite Hierarchies| 09181 Protein families: metabolism| 01001 Protein kinases [BR:hsa01001]| 84254 (CAMKK1)|Enzymes [BR:hsa01000]| 2. Transferases| 2.7 Transferring phosphorus-containing groups| 2.7.11 Protein-serine/threonine kinases| 2.7.11.17 Ca2+/calmodulin-dependent pro…
MEOX1	hsa:4222	NA	NA	KEGG Orthology (KO) [BR:hsa00001]| 09180 Brite Hierarchies| 09182 Protein families: genetic information processing| 03000 Transcription factors [BR:hsa03000]| 4222 (MEOX1)|Transcription factors [BR:hsa03000]| Eukaryotic type| Helix-turn-helix| Homeo domain ANTP: HOXL| 4222 (MEOX1)
CACNA1G	hsa:8913	hsa04010;hsa04020;hsa04713;hsa04925;hsa04927;hsa04929;hsa04930;hsa04934	MAPK signaling pathway;Calcium signaling pathway;Circadian entrainment;Aldosterone synthesis and secretion;Cortisol synthesis and secretion;GnRH secretion;Type II diabetes mellitus;Cushing syndrome	KEGG Orthology (KO) [BR:hsa00001]| 09130 Environmental Information Processing| 09132 Signal transduction| 04010 MAPK signaling pathway| 8913 (CACNA1G)| 04020 Calcium signaling pathway| 8913 (CACNA1G)| 09150 Organismal Systems| 09152 Endocrine system| 04929 GnRH secretion| 8913 (CACNA1G)| 04925 Aldosterone synthesis and secretion| 8913 (CACNA1G)| 04927 Cortisol synthesis and secretion| 8913 (CACNA…
MYLIP	hsa:29116	hsa04979	Cholesterol metabolism	KEGG Orthology (KO) [BR:hsa00001]| 09150 Organismal Systems| 09154 Digestive system| 04979 Cholesterol metabolism| 29116 (MYLIP)| 09180 Brite Hierarchies| 09182 Protein families: genetic information processing| 04131 Membrane trafficking [BR:hsa04131]| 29116 (MYLIP)| 04121 Ubiquitin system [BR:hsa04121]| 29116 (MYLIP)|Enzymes [BR:hsa01000]| 2. Transferases| 2.3 Acyltransferases| 2.3.2 Aminoacyltr…
DPF1	hsa:8193	hsa04714;hsa05225	Thermogenesis;Hepatocellular carcinoma	KEGG Orthology (KO) [BR:hsa00001]| 09150 Organismal Systems| 09159 Environmental adaptation| 04714 Thermogenesis| 8193 (DPF1)| 09160 Human Diseases| 09162 Cancer: specific types| 05225 Hepatocellular carcinoma| 8193 (DPF1)
OSBPL5	hsa:114879	hsa04979	Cholesterol metabolism	KEGG Orthology (KO) [BR:hsa00001]| 09150 Organismal Systems| 09154 Digestive system| 04979 Cholesterol metabolism| 114879 (OSBPL5)| 09180 Brite Hierarchies| 09182 Protein families: genetic information processing| 04131 Membrane trafficking [BR:hsa04131]| 114879 (OSBPL5)| 09183 Protein families: signaling and cellular processes| 02000 Transporters [BR:hsa02000]| 114879 (OSBPL5)|Membrane traffickin…
KCNG1	hsa:3755	NA	NA	KEGG Orthology (KO) [BR:hsa00001]| 09180 Brite Hierarchies| 09183 Protein families: signaling and cellular processes| 04040 Ion channels [BR:hsa04040]| 3755 (KCNG1)|Ion channels [BR:hsa04040]| Voltage-gated cation channels| Potassium channel, voltage-gated (Kv)| 3755 (KCNG1)
INSRR	hsa:3645	hsa04810;hsa05215	Regulation of actin cytoskeleton;Prostate cancer	KEGG Orthology (KO) [BR:hsa00001]| 09140 Cellular Processes| 09142 Cell motility| 04810 Regulation of actin cytoskeleton| 3645 (INSRR)| 09160 Human Diseases| 09162 Cancer: specific types| 05215 Prostate cancer| 3645 (INSRR)| 09180 Brite Hierarchies| 09181 Protein families: metabolism| 01001 Protein kinases [BR:hsa01001]| 3645 (INSRR)|Enzymes [BR:hsa01000]| 2. Transferases| 2.7 Transferring phosph…
ROS1	hsa:6098	NA	NA	KEGG Orthology (KO) [BR:hsa00001]| 09180 Brite Hierarchies| 09181 Protein families: metabolism| 01001 Protein kinases [BR:hsa01001]| 6098 (ROS1)|Enzymes [BR:hsa01000]| 2. Transferases| 2.7 Transferring phosphorus-containing groups| 2.7.10 Protein-tyrosine kinases| 2.7.10.1 receptor protein-tyrosine kinase| 6098 (ROS1)|Protein kinases [BR:hsa01001]| Receptor tyrosine kinases (RTK)| ROS family| 609…
CC2D2A	hsa:57545	NA	NA	KEGG Orthology (KO) [BR:hsa00001]| 09180 Brite Hierarchies| 09182 Protein families: genetic information processing| 03036 Chromosome and associated proteins [BR:hsa03036]| 57545 (CC2D2A)|Chromosome and associated proteins [BR:hsa03036]| Eukaryotic type| Centrosome formation and ciliogenesis proteins| TCTN-B9D complex| 57545 (CC2D2A)
SLC4A8	hsa:9498	NA	NA	KEGG Orthology (KO) [BR:hsa00001]| 09180 Brite Hierarchies| 09183 Protein families: signaling and cellular processes| 02000 Transporters [BR:hsa02000]| 9498 (SLC4A8)|Transporters [BR:hsa02000]| Solute carrier family (SLC)| SLC4: Bicarbonate transporter| 9498 (SLC4A8)
ITIH4	hsa:3700	NA	NA	KEGG Orthology (KO) [BR:hsa00001]| 09180 Brite Hierarchies| 09183 Protein families: signaling and cellular processes| 04990 Domain-containing proteins not elsewhere classified [BR:hsa04990]| 3700 (ITIH4)|Domain-containing proteins not elsewhere classified [BR:hsa04990]| Von Willebrand domain-containing proteins| VWA domain-containing proteins| 3700 (ITIH4)
COL11A1	hsa:1301	hsa04974	Protein digestion and absorption	KEGG Orthology (KO) [BR:hsa00001]| 09150 Organismal Systems| 09154 Digestive system| 04974 Protein digestion and absorption| 1301 (COL11A1)| 09180 Brite Hierarchies| 09183 Protein families: signaling and cellular processes| 00536 Glycosaminoglycan binding proteins [BR:hsa00536]| 1301 (COL11A1)|Glycosaminoglycan binding proteins [BR:hsa00536]| Heparan sulfate / Heparin| Extracellular matrix molecu…
BCAT1	hsa:586	hsa00270;hsa00280;hsa00290;hsa00770;hsa01100;hsa01210;hsa01230;hsa01240	Cysteine and methionine metabolism;Valine, leucine and isoleucine degradation;Valine, leucine and isoleucine biosynthesis;Pantothenate and CoA biosynthesis;Metabolic pathways;2-Oxocarboxylic acid metabolism;Biosynthesis of amino acids;Biosynthesis of cofactors	KEGG Orthology (KO) [BR:hsa00001]| 09100 Metabolism| 09105 Amino acid metabolism| 00270 Cysteine and methionine metabolism| 586 (BCAT1)| 00280 Valine, leucine and isoleucine degradation| 586 (BCAT1)| 00290 Valine, leucine and isoleucine biosynthesis| 586 (BCAT1)| 09108 Metabolism of cofactors and vitamins| 00770 Pantothenate and CoA biosynthesis| 586 (BCAT1)| 09180 Brite Hierarchies| 09181 Protei…
PRDM6	hsa:93166	hsa00310;hsa01100	Lysine degradation;Metabolic pathways	KEGG Orthology (KO) [BR:hsa00001]| 09100 Metabolism| 09105 Amino acid metabolism| 00310 Lysine degradation| 93166 (PRDM6)| 09180 Brite Hierarchies| 09182 Protein families: genetic information processing| 03000 Transcription factors [BR:hsa03000]| 93166 (PRDM6)| 03036 Chromosome and associated proteins [BR:hsa03036]| 93166 (PRDM6)|Enzymes [BR:hsa01000]| 2. Transferases| 2.1 Transferring one-carbon…
CDH3	hsa:1001	hsa04514	Cell adhesion molecules	KEGG Orthology (KO) [BR:hsa00001]| 09130 Environmental Information Processing| 09133 Signaling molecules and interaction| 04514 Cell adhesion molecules| 1001 (CDH3)| 09180 Brite Hierarchies| 09183 Protein families: signaling and cellular processes| 04515 Cell adhesion molecules [BR:hsa04515]| 1001 (CDH3)|Cell adhesion molecules [BR:hsa04515]| Cadherins| Major cadherins| 1001 (CDH3)
HAGH	hsa:3029	hsa00620;hsa01100	Pyruvate metabolism;Metabolic pathways	KEGG Orthology (KO) [BR:hsa00001]| 09100 Metabolism| 09101 Carbohydrate metabolism| 00620 Pyruvate metabolism| 3029 (HAGH)|Enzymes [BR:hsa01000]| 3. Hydrolases| 3.1 Acting on ester bonds| 3.1.2 Thioester hydrolases| 3.1.2.6 hydroxyacylglutathione hydrolase| 3029 (HAGH)
SYT1	hsa:6857	hsa04721	Synaptic vesicle cycle	KEGG Orthology (KO) [BR:hsa00001]| 09150 Organismal Systems| 09156 Nervous system| 04721 Synaptic vesicle cycle| 6857 (SYT1)| 09180 Brite Hierarchies| 09182 Protein families: genetic information processing| 04131 Membrane trafficking [BR:hsa04131]| 6857 (SYT1)|Membrane trafficking [BR:hsa04131]| Exocytosis| Calcium ion-dependent exocytosis| Synaptotagmins| 6857 (SYT1)
HDAC4	hsa:9759	hsa04371;hsa04613;hsa05034;hsa05203;hsa05206	Apelin signaling pathway;Neutrophil extracellular trap formation;Alcoholism;Viral carcinogenesis;MicroRNAs in cancer	KEGG Orthology (KO) [BR:hsa00001]| 09130 Environmental Information Processing| 09132 Signal transduction| 04371 Apelin signaling pathway| 9759 (HDAC4)| 09150 Organismal Systems| 09151 Immune system| 04613 Neutrophil extracellular trap formation| 9759 (HDAC4)| 09160 Human Diseases| 09161 Cancer: overview| 05206 MicroRNAs in cancer| 9759 (HDAC4)| 05203 Viral carcinogenesis| 9759 (HDAC4)| 09165 Subs…
KCNQ2	hsa:3785	hsa04725	Cholinergic synapse	KEGG Orthology (KO) [BR:hsa00001]| 09150 Organismal Systems| 09156 Nervous system| 04725 Cholinergic synapse| 3785 (KCNQ2)| 09180 Brite Hierarchies| 09183 Protein families: signaling and cellular processes| 04040 Ion channels [BR:hsa04040]| 3785 (KCNQ2)|Ion channels [BR:hsa04040]| Voltage-gated cation channels| Potassium channel, voltage-gated (Kv)| 3785 (KCNQ2)
SEMA3A	hsa:10371	hsa04360	Axon guidance	KEGG Orthology (KO) [BR:hsa00001]| 09150 Organismal Systems| 09158 Development and regeneration| 04360 Axon guidance| 10371 (SEMA3A)
ITGA8	hsa:8516	hsa04151;hsa04510;hsa04512;hsa04514;hsa04810;hsa05165;hsa05410;hsa05412;hsa05414	PI3K-Akt signaling pathway;Focal adhesion;ECM-receptor interaction;Cell adhesion molecules;Regulation of actin cytoskeleton;Human papillomavirus infection;Hypertrophic cardiomyopathy;Arrhythmogenic right ventricular cardiomyopathy;Dilated cardiomyopathy	KEGG Orthology (KO) [BR:hsa00001]| 09130 Environmental Information Processing| 09132 Signal transduction| 04151 PI3K-Akt signaling pathway| 8516 (ITGA8)| 09133 Signaling molecules and interaction| 04512 ECM-receptor interaction| 8516 (ITGA8)| 04514 Cell adhesion molecules| 8516 (ITGA8)| 09140 Cellular Processes| 09144 Cellular community - eukaryotes| 04510 Focal adhesion| 8516 (ITGA8)| 09142 Cell…
AMPH	hsa:273	hsa04144;hsa04666	Endocytosis;Fc gamma R-mediated phagocytosis	KEGG Orthology (KO) [BR:hsa00001]| 09140 Cellular Processes| 09141 Transport and catabolism| 04144 Endocytosis| 273 (AMPH)| 09150 Organismal Systems| 09151 Immune system| 04666 Fc gamma R-mediated phagocytosis| 273 (AMPH)| 09180 Brite Hierarchies| 09182 Protein families: genetic information processing| 04131 Membrane trafficking [BR:hsa04131]| 273 (AMPH)|Membrane trafficking [BR:hsa04131]| Endocy…
SLC1A3	hsa:6507	hsa04721;hsa04724;hsa05016	Synaptic vesicle cycle;Glutamatergic synapse;Huntington disease	KEGG Orthology (KO) [BR:hsa00001]| 09150 Organismal Systems| 09156 Nervous system| 04724 Glutamatergic synapse| 6507 (SLC1A3)| 04721 Synaptic vesicle cycle| 6507 (SLC1A3)| 09160 Human Diseases| 09164 Neurodegenerative disease| 05016 Huntington disease| 6507 (SLC1A3)| 09180 Brite Hierarchies| 09183 Protein families: signaling and cellular processes| 02000 Transporters [BR:hsa02000]| 6507 (SLC1A3)|…
RFX3	hsa:5991	NA	NA	KEGG Orthology (KO) [BR:hsa00001]| 09180 Brite Hierarchies| 09182 Protein families: genetic information processing| 03000 Transcription factors [BR:hsa03000]| 5991 (RFX3)|Transcription factors [BR:hsa03000]| Eukaryotic type| Other basic domains| RF-X| 5991 (RFX3)
EFR3B	hsa:22979	NA	NA	KEGG Orthology (KO) [BR:hsa00001]| 09180 Brite Hierarchies| 09182 Protein families: genetic information processing| 04131 Membrane trafficking [BR:hsa04131]| 22979 (EFR3B)|Membrane trafficking [BR:hsa04131]| Endocytosis| Others| EFR3-PI4KIII alpha complex and associated proteins| 22979 (EFR3B)
MECOM	hsa:2122	hsa00310;hsa01100;hsa04010;hsa05200;hsa05220	Lysine degradation;Metabolic pathways;MAPK signaling pathway;Pathways in cancer;Chronic myeloid leukemia	KEGG Orthology (KO) [BR:hsa00001]| 09100 Metabolism| 09105 Amino acid metabolism| 00310 Lysine degradation| 2122 (MECOM)| 09130 Environmental Information Processing| 09132 Signal transduction| 04010 MAPK signaling pathway| 2122 (MECOM)| 09160 Human Diseases| 09161 Cancer: overview| 05200 Pathways in cancer| 2122 (MECOM)| 09162 Cancer: specific types| 05220 Chronic myeloid leukemia| 2122 (MECOM)| …
CTTN	hsa:2017	hsa04530;hsa05100;hsa05130;hsa05131;hsa05205	Tight junction;Bacterial invasion of epithelial cells;Pathogenic Escherichia coli infection;Shigellosis;Proteoglycans in cancer	KEGG Orthology (KO) [BR:hsa00001]| 09140 Cellular Processes| 09144 Cellular community - eukaryotes| 04530 Tight junction| 2017 (CTTN)| 09160 Human Diseases| 09161 Cancer: overview| 05205 Proteoglycans in cancer| 2017 (CTTN)| 09171 Infectious disease: bacterial| 05130 Pathogenic Escherichia coli infection| 2017 (CTTN)| 05131 Shigellosis| 2017 (CTTN)| 05100 Bacterial invasion of epithelial cells| 2…
NOX4	hsa:50507	hsa04933;hsa05010;hsa05022;hsa05208	AGE-RAGE signaling pathway in diabetic complications;Alzheimer disease;Pathways of neurodegeneration - multiple diseases;Chemical carcinogenesis - reactive oxygen species	KEGG Orthology (KO) [BR:hsa00001]| 09160 Human Diseases| 09161 Cancer: overview| 05208 Chemical carcinogenesis - reactive oxygen species| 50507 (NOX4)| 09164 Neurodegenerative disease| 05010 Alzheimer disease| 50507 (NOX4)| 05022 Pathways of neurodegeneration - multiple diseases| 50507 (NOX4)| 09167 Endocrine and metabolic disease| 04933 AGE-RAGE signaling pathway in diabetic complications| 50507…
SH3BP2	hsa:6452	hsa04650	Natural killer cell mediated cytotoxicity	KEGG Orthology (KO) [BR:hsa00001]| 09150 Organismal Systems| 09151 Immune system| 04650 Natural killer cell mediated cytotoxicity| 6452 (SH3BP2)| 09180 Brite Hierarchies| 09183 Protein families: signaling and cellular processes| 04990 Domain-containing proteins not elsewhere classified [BR:hsa04990]| 6452 (SH3BP2)|Domain-containing proteins not elsewhere classified [BR:hsa04990]| Src homology (SH…
LAMB1	hsa:3912	hsa04151;hsa04510;hsa04512;hsa05145;hsa05146;hsa05165;hsa05200;hsa05222	PI3K-Akt signaling pathway;Focal adhesion;ECM-receptor interaction;Toxoplasmosis;Amoebiasis;Human papillomavirus infection;Pathways in cancer;Small cell lung cancer	KEGG Orthology (KO) [BR:hsa00001]| 09130 Environmental Information Processing| 09132 Signal transduction| 04151 PI3K-Akt signaling pathway| 3912 (LAMB1)| 09133 Signaling molecules and interaction| 04512 ECM-receptor interaction| 3912 (LAMB1)| 09140 Cellular Processes| 09144 Cellular community - eukaryotes| 04510 Focal adhesion| 3912 (LAMB1)| 09160 Human Diseases| 09161 Cancer: overview| 05200 Pat…
TLL2	hsa:7093	NA	NA	KEGG Orthology (KO) [BR:hsa00001]| 09180 Brite Hierarchies| 09181 Protein families: metabolism| 01002 Peptidases and inhibitors [BR:hsa01002]| 7093 (TLL2)|Enzymes [BR:hsa01000]| 3. Hydrolases| 3.4 Acting on peptide bonds (peptidases)| 3.4.24 Metalloendopeptidases| 3.4.24.-| 7093 (TLL2)|Peptidases and inhibitors [BR:hsa01002]| Metallo peptidases| Family M12: astacin/adamalysin family| 7093 (TLL2)
MYLK2	hsa:85366	hsa04020;hsa04022;hsa04270;hsa04371;hsa04510;hsa04611;hsa04810;hsa04921;hsa04971	Calcium signaling pathway;cGMP-PKG signaling pathway;Vascular smooth muscle contraction;Apelin signaling pathway;Focal adhesion;Platelet activation;Regulation of actin cytoskeleton;Oxytocin signaling pathway;Gastric acid secretion	KEGG Orthology (KO) [BR:hsa00001]| 09130 Environmental Information Processing| 09132 Signal transduction| 04371 Apelin signaling pathway| 85366 (MYLK2)| 04020 Calcium signaling pathway| 85366 (MYLK2)| 04022 cGMP-PKG signaling pathway| 85366 (MYLK2)| 09140 Cellular Processes| 09144 Cellular community - eukaryotes| 04510 Focal adhesion| 85366 (MYLK2)| 09142 Cell motility| 04810 Regulation of actin …
SRPX	hsa:8406	NA	NA	KEGG Orthology (KO) [BR:hsa00001]| 09180 Brite Hierarchies| 09183 Protein families: signaling and cellular processes| 04990 Domain-containing proteins not elsewhere classified [BR:hsa04990]| 8406 (SRPX)|Domain-containing proteins not elsewhere classified [BR:hsa04990]| Other domain-containing proteins| Sushi domain-containing proteins| 8406 (SRPX)
KCND1	hsa:3750	NA	NA	KEGG Orthology (KO) [BR:hsa00001]| 09180 Brite Hierarchies| 09183 Protein families: signaling and cellular processes| 04040 Ion channels [BR:hsa04040]| 3750 (KCND1)|Ion channels [BR:hsa04040]| Voltage-gated cation channels| Potassium channel, voltage-gated (Kv)| 3750 (KCND1)
PORCN	hsa:64840	hsa04310	Wnt signaling pathway	KEGG Orthology (KO) [BR:hsa00001]| 09130 Environmental Information Processing| 09132 Signal transduction| 04310 Wnt signaling pathway| 64840 (PORCN)|Enzymes [BR:hsa01000]| 2. Transferases| 2.3 Acyltransferases| 2.3.1 Transferring groups other than aminoacyl groups| 2.3.1.250 [Wnt protein] O-palmitoleoyl transferase| 64840 (PORCN)
SRPX2	hsa:27286	NA	NA	KEGG Orthology (KO) [BR:hsa00001]| 09180 Brite Hierarchies| 09183 Protein families: signaling and cellular processes| 04990 Domain-containing proteins not elsewhere classified [BR:hsa04990]| 27286 (SRPX2)|Domain-containing proteins not elsewhere classified [BR:hsa04990]| Other domain-containing proteins| Sushi domain-containing proteins| 27286 (SRPX2)
RASL12	hsa:51285	NA	NA	KEGG Orthology (KO) [BR:hsa00001]| 09180 Brite Hierarchies| 09183 Protein families: signaling and cellular processes| 04031 GTP-binding proteins [BR:hsa04031]| 51285 (RASL12)|GTP-binding proteins [BR:hsa04031]| Small (monomeric) G-proteins| Ras Family| Others| 51285 (RASL12)
IGDCC4	hsa:57722	NA	NA	KEGG Orthology (KO) [BR:hsa00001]| 09180 Brite Hierarchies| 09183 Protein families: signaling and cellular processes| 04515 Cell adhesion molecules [BR:hsa04515]| 57722 (IGDCC4)|Cell adhesion molecules [BR:hsa04515]| Immunoglobulin superfamily| Nope| 57722 (IGDCC4)
CEMIP	hsa:57214	NA	NA	KEGG Orthology (KO) [BR:hsa00001]| 09180 Brite Hierarchies| 09183 Protein families: signaling and cellular processes| 00536 Glycosaminoglycan binding proteins [BR:hsa00536]| 57214 (CEMIP)|Enzymes [BR:hsa01000]| 3. Hydrolases| 3.2 Glycosylases| 3.2.1 Glycosidases, i.e. enzymes that hydrolyse O- and S-glycosyl compounds| 3.2.1.35 hyaluronoglucosaminidase| 57214 (CEMIP)|Glycosaminoglycan binding pro…
TRPA1	hsa:8989	hsa04750	Inflammatory mediator regulation of TRP channels	KEGG Orthology (KO) [BR:hsa00001]| 09150 Organismal Systems| 09157 Sensory system| 04750 Inflammatory mediator regulation of TRP channels| 8989 (TRPA1)| 09180 Brite Hierarchies| 09183 Protein families: signaling and cellular processes| 04040 Ion channels [BR:hsa04040]| 8989 (TRPA1)|Ion channels [BR:hsa04040]| Voltage-gated cation channels| Transient receptor potential channel (TRP)| 8989 (TRPA1)
TRPS1	hsa:7227	NA	NA	KEGG Orthology (KO) [BR:hsa00001]| 09180 Brite Hierarchies| 09182 Protein families: genetic information processing| 03000 Transcription factors [BR:hsa03000]| 7227 (TRPS1)|Transcription factors [BR:hsa03000]| Eukaryotic type| Zinc finger| Cys4 GATA-factors| 7227 (TRPS1)
ARHGEF10	hsa:9639	NA	NA	KEGG Orthology (KO) [BR:hsa00001]| 09180 Brite Hierarchies| 09182 Protein families: genetic information processing| 04131 Membrane trafficking [BR:hsa04131]| 9639 (ARHGEF10)| 03036 Chromosome and associated proteins [BR:hsa03036]| 9639 (ARHGEF10)|Membrane trafficking [BR:hsa04131]| Others| Rho GTPase associated proteins| Rho guanine nucleotide exchange factors (GEFs)| 9639 (ARHGEF10)|Chromosome a…
WDR91	hsa:29062	NA	NA	KEGG Orthology (KO) [BR:hsa00001]| 09180 Brite Hierarchies| 09182 Protein families: genetic information processing| 04131 Membrane trafficking [BR:hsa04131]| 29062 (WDR91)|Membrane trafficking [BR:hsa04131]| Endosome - Lysosome transport| Others| Others| 29062 (WDR91)
DNAJB6	hsa:10049	NA	NA	KEGG Orthology (KO) [BR:hsa00001]| 09180 Brite Hierarchies| 09182 Protein families: genetic information processing| 03110 Chaperones and folding catalysts [BR:hsa03110]| 10049 (DNAJB6)|Chaperones and folding catalysts [BR:hsa03110]| Heat shock proteins| HSP40 / DNAJ| 10049 (DNAJB6)
CASP2	hsa:835	hsa04210	Apoptosis	KEGG Orthology (KO) [BR:hsa00001]| 09140 Cellular Processes| 09143 Cell growth and death| 04210 Apoptosis| 835 (CASP2)| 09180 Brite Hierarchies| 09181 Protein families: metabolism| 01009 Protein phosphatases and associated proteins [BR:hsa01009]| 835 (CASP2)| 01002 Peptidases and inhibitors [BR:hsa01002]| 835 (CASP2)|Enzymes [BR:hsa01000]| 3. Hydrolases| 3.4 Acting on peptide bonds (peptidases)| …
RBM28	hsa:55131	hsa03008	Ribosome biogenesis in eukaryotes	KEGG Orthology (KO) [BR:hsa00001]| 09120 Genetic Information Processing| 09122 Translation| 03008 Ribosome biogenesis in eukaryotes| 55131 (RBM28)| 09180 Brite Hierarchies| 09182 Protein families: genetic information processing| 03009 Ribosome biogenesis [BR:hsa03009]| 55131 (RBM28)|Ribosome biogenesis [BR:hsa03009]| Eukaryotic type| Pre-60S particles| Other pre-60S particles| 55131 (RBM28)
CEP41	hsa:95681	NA	NA	KEGG Orthology (KO) [BR:hsa00001]| 09180 Brite Hierarchies| 09182 Protein families: genetic information processing| 03036 Chromosome and associated proteins [BR:hsa03036]| 95681 (CEP41)|Chromosome and associated proteins [BR:hsa03036]| Eukaryotic type| Centrosome formation and ciliogenesis proteins| Centriole proteins| 95681 (CEP41)
MEOX2	hsa:4223	NA	NA	KEGG Orthology (KO) [BR:hsa00001]| 09180 Brite Hierarchies| 09182 Protein families: genetic information processing| 03000 Transcription factors [BR:hsa03000]| 4223 (MEOX2)|Transcription factors [BR:hsa03000]| Eukaryotic type| Helix-turn-helix| Homeo domain ANTP: HOXL| 4223 (MEOX2)
RIC1	hsa:57589	NA	NA	KEGG Orthology (KO) [BR:hsa00001]| 09180 Brite Hierarchies| 09182 Protein families: genetic information processing| 04131 Membrane trafficking [BR:hsa04131]| 57589 (RIC1)|Membrane trafficking [BR:hsa04131]| Endoplasmic reticulum (ER) - Golgi transport| Retrieval pathways| Rab associated proteins| 57589 (RIC1)
GLIS3	hsa:169792	NA	NA	KEGG Orthology (KO) [BR:hsa00001]| 09180 Brite Hierarchies| 09182 Protein families: genetic information processing| 03000 Transcription factors [BR:hsa03000]| 169792 (GLIS3)|Transcription factors [BR:hsa03000]| Eukaryotic type| Zinc finger| Cys2His2 GLI-like| 169792 (GLIS3)
TRDMT1	hsa:1787	NA	NA	KEGG Orthology (KO) [BR:hsa00001]| 09180 Brite Hierarchies| 09182 Protein families: genetic information processing| 03016 Transfer RNA biogenesis [BR:hsa03016]| 1787 (TRDMT1)|Enzymes [BR:hsa01000]| 2. Transferases| 2.1 Transferring one-carbon groups| 2.1.1 Methyltransferases| 2.1.1.204 tRNA (cytosine38-C5)-methyltransferase| 1787 (TRDMT1)|Transfer RNA biogenesis [BR:hsa03016]| Eukaryotic type| tR…
EBF3	hsa:253738	NA	NA	KEGG Orthology (KO) [BR:hsa00001]| 09180 Brite Hierarchies| 09182 Protein families: genetic information processing| 03000 Transcription factors [BR:hsa03000]| 253738 (EBF3)|Transcription factors [BR:hsa03000]| Eukaryotic type| Basic helix-loop-helix (bHLH)| HLH domain only| 253738 (EBF3)
MPP2	hsa:4355	NA	NA	KEGG Orthology (KO) [BR:hsa00001]| 09180 Brite Hierarchies| 09183 Protein families: signaling and cellular processes| 04990 Domain-containing proteins not elsewhere classified [BR:hsa04990]| 4355 (MPP2)|Domain-containing proteins not elsewhere classified [BR:hsa04990]| PDZ domain-containing proteins| MAGUK family proteins| 4355 (MPP2)
EFNB3	hsa:1949	hsa04360	Axon guidance	KEGG Orthology (KO) [BR:hsa00001]| 09150 Organismal Systems| 09158 Development and regeneration| 04360 Axon guidance| 1949 (EFNB3)| 09180 Brite Hierarchies| 09183 Protein families: signaling and cellular processes| 04147 Exosome [BR:hsa04147]| 1949 (EFNB3)| 04052 Cytokines and growth factors [BR:hsa04052]| 1949 (EFNB3)|Exosome [BR:hsa04147]| Exosomal proteins| Exosomal proteins of colorectal canc…
CAPRIN2	hsa:65981	NA	NA	KEGG Orthology (KO) [BR:hsa00001]| 09180 Brite Hierarchies| 09182 Protein families: genetic information processing| 03019 Messenger RNA biogenesis [BR:hsa03019]| 65981 (CAPRIN2)|Messenger RNA biogenesis [BR:hsa03019]| Eukaryotic type| mRNA surveillance and transport factors| Factors involved in mRNA localization| Other mRNA localization factors| 65981 (CAPRIN2)
GLI1	hsa:2735	hsa04024;hsa04340;hsa05200;hsa05217	cAMP signaling pathway;Hedgehog signaling pathway;Pathways in cancer;Basal cell carcinoma	KEGG Orthology (KO) [BR:hsa00001]| 09130 Environmental Information Processing| 09132 Signal transduction| 04340 Hedgehog signaling pathway| 2735 (GLI1)| 04024 cAMP signaling pathway| 2735 (GLI1)| 09160 Human Diseases| 09161 Cancer: overview| 05200 Pathways in cancer| 2735 (GLI1)| 09162 Cancer: specific types| 05217 Basal cell carcinoma| 2735 (GLI1)| 09180 Brite Hierarchies| 09182 Protein families…
VDR	hsa:7421	hsa04928;hsa04961;hsa04978;hsa05152;hsa05207	Parathyroid hormone synthesis, secretion and action;Endocrine and other factor-regulated calcium reabsorption;Mineral absorption;Tuberculosis;Chemical carcinogenesis - receptor activation	KEGG Orthology (KO) [BR:hsa00001]| 09150 Organismal Systems| 09152 Endocrine system| 04928 Parathyroid hormone synthesis, secretion and action| 7421 (VDR)| 09154 Digestive system| 04978 Mineral absorption| 7421 (VDR)| 09155 Excretory system| 04961 Endocrine and other factor-regulated calcium reabsorption| 7421 (VDR)| 09160 Human Diseases| 09161 Cancer: overview| 05207 Chemical carcinogenesis - re…
GNB3	hsa:2784	hsa04014;hsa04062;hsa04151;hsa04371;hsa04713;hsa04723;hsa04724;hsa04725;hsa04726;hsa04727;hsa04728;hsa04742;hsa04926;hsa05032;hsa05034;hsa05163;hsa05167;hsa05170;hsa05200	Ras signaling pathway;Chemokine signaling pathway;PI3K-Akt signaling pathway;Apelin signaling pathway;Circadian entrainment;Retrograde endocannabinoid signaling;Glutamatergic synapse;Cholinergic synapse;Serotonergic synapse;GABAergic synapse;Dopaminergic synapse;Taste transduction;Relaxin signaling pathway;Morphine addiction;Alcoholism;Human cytomegalovirus infection;Kaposi sarcoma-associated her…	KEGG Orthology (KO) [BR:hsa00001]| 09130 Environmental Information Processing| 09132 Signal transduction| 04014 Ras signaling pathway| 2784 (GNB3)| 04371 Apelin signaling pathway| 2784 (GNB3)| 04151 PI3K-Akt signaling pathway| 2784 (GNB3)| 09150 Organismal Systems| 09151 Immune system| 04062 Chemokine signaling pathway| 2784 (GNB3)| 09152 Endocrine system| 04926 Relaxin signaling pathway| 2784 (G…
GPR63	hsa:81491	NA	NA	KEGG Orthology (KO) [BR:hsa00001]| 09180 Brite Hierarchies| 09183 Protein families: signaling and cellular processes| 04030 G protein-coupled receptors [BR:hsa04030]| 81491 (GPR63)|G protein-coupled receptors [BR:hsa04030]| Rhodopsin family| Others| Orphan GPCRs / unclassified GPCRs| 81491 (GPR63)
EYA4	hsa:2070	NA	NA	KEGG Orthology (KO) [BR:hsa00001]| 09180 Brite Hierarchies| 09181 Protein families: metabolism| 01009 Protein phosphatases and associated proteins [BR:hsa01009]| 2070 (EYA4)|Enzymes [BR:hsa01000]| 3. Hydrolases| 3.1 Acting on ester bonds| 3.1.3 Phosphoric-monoester hydrolases| 3.1.3.48 protein-tyrosine-phosphatase| 2070 (EYA4)|Protein phosphatases and associated proteins [BR:hsa01009]| HAD phosph…
LAMA4	hsa:3910	hsa04151;hsa04510;hsa04512;hsa05143;hsa05145;hsa05146;hsa05165;hsa05200;hsa05222	PI3K-Akt signaling pathway;Focal adhesion;ECM-receptor interaction;African trypanosomiasis;Toxoplasmosis;Amoebiasis;Human papillomavirus infection;Pathways in cancer;Small cell lung cancer	KEGG Orthology (KO) [BR:hsa00001]| 09130 Environmental Information Processing| 09132 Signal transduction| 04151 PI3K-Akt signaling pathway| 3910 (LAMA4)| 09133 Signaling molecules and interaction| 04512 ECM-receptor interaction| 3910 (LAMA4)| 09140 Cellular Processes| 09144 Cellular community - eukaryotes| 04510 Focal adhesion| 3910 (LAMA4)| 09160 Human Diseases| 09161 Cancer: overview| 05200 Pat…
RASGRF2	hsa:5924	hsa04010;hsa04014	MAPK signaling pathway;Ras signaling pathway	KEGG Orthology (KO) [BR:hsa00001]| 09130 Environmental Information Processing| 09132 Signal transduction| 04010 MAPK signaling pathway| 5924 (RASGRF2)| 04014 Ras signaling pathway| 5924 (RASGRF2)
IQCG	hsa:84223	NA	NA	KEGG Orthology (KO) [BR:hsa00001]| 09180 Brite Hierarchies| 09183 Protein families: signaling and cellular processes| 04990 Domain-containing proteins not elsewhere classified [BR:hsa04990]| 84223 (IQCG)|Domain-containing proteins not elsewhere classified [BR:hsa04990]| Other domain-containing proteins| IQ domain-containing proteins| 84223 (IQCG)
PEX5L	hsa:51555	hsa04146	Peroxisome	KEGG Orthology (KO) [BR:hsa00001]| 09140 Cellular Processes| 09141 Transport and catabolism| 04146 Peroxisome| 51555 (PEX5L)| 09180 Brite Hierarchies| 09182 Protein families: genetic information processing| 04131 Membrane trafficking [BR:hsa04131]| 51555 (PEX5L)|Membrane trafficking [BR:hsa04131]| Exocytosis| Small GTPases and associated proteins| Rab associated proteins| 51555 (PEX5L)
PLCH1	hsa:23007	hsa00562;hsa01100	Inositol phosphate metabolism;Metabolic pathways	KEGG Orthology (KO) [BR:hsa00001]| 09100 Metabolism| 09101 Carbohydrate metabolism| 00562 Inositol phosphate metabolism| 23007 (PLCH1)| 09180 Brite Hierarchies| 09182 Protein families: genetic information processing| 04131 Membrane trafficking [BR:hsa04131]| 23007 (PLCH1)|Enzymes [BR:hsa01000]| 3. Hydrolases| 3.1 Acting on ester bonds| 3.1.4 Phosphoric-diester hydrolases| 3.1.4.11 phosphoinositid…
ADAM23	hsa:8745	NA	NA	KEGG Orthology (KO) [BR:hsa00001]| 09180 Brite Hierarchies| 09181 Protein families: metabolism| 01002 Peptidases and inhibitors [BR:hsa01002]| 8745 (ADAM23)|Enzymes [BR:hsa01000]| 3. Hydrolases| 3.4 Acting on peptide bonds (peptidases)| 3.4.24 Metalloendopeptidases| 3.4.24.-| 8745 (ADAM23)|Peptidases and inhibitors [BR:hsa01002]| Metallo peptidases| Family M12: astacin/adamalysin family| 8745 (AD…
TACR1	hsa:6869	hsa04020;hsa04080	Calcium signaling pathway;Neuroactive ligand-receptor interaction	KEGG Orthology (KO) [BR:hsa00001]| 09130 Environmental Information Processing| 09132 Signal transduction| 04020 Calcium signaling pathway| 6869 (TACR1)| 09133 Signaling molecules and interaction| 04080 Neuroactive ligand-receptor interaction| 6869 (TACR1)| 09180 Brite Hierarchies| 09183 Protein families: signaling and cellular processes| 04030 G protein-coupled receptors [BR:hsa04030]| 6869 (TACR…
PRRX1	hsa:5396	NA	NA	KEGG Orthology (KO) [BR:hsa00001]| 09180 Brite Hierarchies| 09182 Protein families: genetic information processing| 03000 Transcription factors [BR:hsa03000]| 5396 (PRRX1)|Transcription factors [BR:hsa03000]| Eukaryotic type| Helix-turn-helix| Homeo domain Paired-related| 5396 (PRRX1)
TRIM62	hsa:55223	NA	NA	KEGG Orthology (KO) [BR:hsa00001]| 09180 Brite Hierarchies| 09182 Protein families: genetic information processing| 04121 Ubiquitin system [BR:hsa04121]| 55223 (TRIM62)|Enzymes [BR:hsa01000]| 2. Transferases| 2.3 Acyltransferases| 2.3.2 Aminoacyltransferases| 2.3.2.27 RING-type E3 ubiquitin transferase| 55223 (TRIM62)|Ubiquitin system [BR:hsa04121]| Ubiquitin ligases (E3)| Single Ring-finger type…
PLPPR4	hsa:9890	NA	NA	KEGG Orthology (KO) [BR:hsa00001]| 09190 Not Included in Pathway or Brite| 09191 Unclassified: metabolism| 99983 Lipid metabolism| 9890 (PLPPR4)
MTARC2	hsa:54996	NA	NA
ELOVL4	hsa:6785	hsa00062;hsa01040;hsa01100;hsa01212	Fatty acid elongation;Biosynthesis of unsaturated fatty acids;Metabolic pathways;Fatty acid metabolism	KEGG Orthology (KO) [BR:hsa00001]| 09100 Metabolism| 09103 Lipid metabolism| 00062 Fatty acid elongation| 6785 (ELOVL4)| 01040 Biosynthesis of unsaturated fatty acids| 6785 (ELOVL4)| 09180 Brite Hierarchies| 09181 Protein families: metabolism| 01004 Lipid biosynthesis proteins [BR:hsa01004]| 6785 (ELOVL4)|Enzymes [BR:hsa01000]| 2. Transferases| 2.3 Acyltransferases| 2.3.1 Transferring groups othe…
BCL11A	hsa:53335	NA	NA	KEGG Orthology (KO) [BR:hsa00001]| 09180 Brite Hierarchies| 09182 Protein families: genetic information processing| 03000 Transcription factors [BR:hsa03000]| 53335 (BCL11A)|Transcription factors [BR:hsa03000]| Eukaryotic type| Zinc finger| Cys2His2 others| 53335 (BCL11A)
TEX14	hsa:56155	NA	NA	KEGG Orthology (KO) [BR:hsa00001]| 09180 Brite Hierarchies| 09181 Protein families: metabolism| 01001 Protein kinases [BR:hsa01001]| 56155 (TEX14)|Protein kinases [BR:hsa01001]| Serine/threonine kinases: Other| NKF5 family| 56155 (TEX14)
ECHDC2	hsa:55268	NA	NA
CSMD2	hsa:114784	NA	NA	KEGG Orthology (KO) [BR:hsa00001]| 09180 Brite Hierarchies| 09181 Protein families: metabolism| 01009 Protein phosphatases and associated proteins [BR:hsa01009]| 114784 (CSMD2)|Protein phosphatases and associated proteins [BR:hsa01009]| Protein serine/threonine phosphatases| Phosphoprotein phosphatases (PPPs)| Protein phosphatase-1| PP1-interacting proteins (PIPs)| 114784 (CSMD2)
FKBP9	hsa:11328	NA	NA	KEGG Orthology (KO) [BR:hsa00001]| 09180 Brite Hierarchies| 09182 Protein families: genetic information processing| 03110 Chaperones and folding catalysts [BR:hsa03110]| 11328 (FKBP9)|Enzymes [BR:hsa01000]| 5. Isomerases| 5.2 cis-trans-Isomerases| 5.2.1 cis-trans Isomerases (only sub-subclass identified to date)| 5.2.1.8 peptidylprolyl isomerase| 11328 (FKBP9)|Chaperones and folding catalysts [BR…
PLAU	hsa:5328	hsa04064;hsa04610;hsa05202;hsa05205;hsa05206;hsa05215	NF-kappa B signaling pathway;Complement and coagulation cascades;Transcriptional misregulation in cancer;Proteoglycans in cancer;MicroRNAs in cancer;Prostate cancer	KEGG Orthology (KO) [BR:hsa00001]| 09130 Environmental Information Processing| 09132 Signal transduction| 04064 NF-kappa B signaling pathway| 5328 (PLAU)| 09150 Organismal Systems| 09151 Immune system| 04610 Complement and coagulation cascades| 5328 (PLAU)| 09160 Human Diseases| 09161 Cancer: overview| 05202 Transcriptional misregulation in cancer| 5328 (PLAU)| 05206 MicroRNAs in cancer| 5328 (PL…
HOXC13	hsa:3229	NA	NA	KEGG Orthology (KO) [BR:hsa00001]| 09180 Brite Hierarchies| 09182 Protein families: genetic information processing| 03000 Transcription factors [BR:hsa03000]| 3229 (HOXC13)|Transcription factors [BR:hsa03000]| Eukaryotic type| Helix-turn-helix| Homeo domain ANTP: HOXL| 3229 (HOXC13)
HOXC11	hsa:3227	NA	NA	KEGG Orthology (KO) [BR:hsa00001]| 09180 Brite Hierarchies| 09182 Protein families: genetic information processing| 03000 Transcription factors [BR:hsa03000]| 3227 (HOXC11)|Transcription factors [BR:hsa03000]| Eukaryotic type| Helix-turn-helix| Homeo domain ANTP: HOXL| 3227 (HOXC11)
RAB9B	hsa:51209	hsa05132;hsa05162	Salmonella infection;Measles	KEGG Orthology (KO) [BR:hsa00001]| 09160 Human Diseases| 09172 Infectious disease: viral| 05162 Measles| 51209 (RAB9B)| 09171 Infectious disease: bacterial| 05132 Salmonella infection| 51209 (RAB9B)| 09180 Brite Hierarchies| 09182 Protein families: genetic information processing| 04131 Membrane trafficking [BR:hsa04131]| 51209 (RAB9B)| 09183 Protein families: signaling and cellular processes| 040…
TNFAIP6	hsa:7130	NA	NA	KEGG Orthology (KO) [BR:hsa00001]| 09180 Brite Hierarchies| 09183 Protein families: signaling and cellular processes| 00536 Glycosaminoglycan binding proteins [BR:hsa00536]| 7130 (TNFAIP6)|Glycosaminoglycan binding proteins [BR:hsa00536]| Hyaluronan| Extracellular matrix or blood plasma proteins| 7130 (TNFAIP6)
IQSEC2	hsa:23096	hsa04144	Endocytosis	KEGG Orthology (KO) [BR:hsa00001]| 09140 Cellular Processes| 09141 Transport and catabolism| 04144 Endocytosis| 23096 (IQSEC2)| 09180 Brite Hierarchies| 09182 Protein families: genetic information processing| 04131 Membrane trafficking [BR:hsa04131]| 23096 (IQSEC2)|Membrane trafficking [BR:hsa04131]| Endocytosis| Arf GTPases and associated proteins| Arf associated proteins| 23096 (IQSEC2)
ASPHD2	hsa:57168	NA	NA
LRRC17	hsa:10234	NA	NA
FEZF1	hsa:389549	NA	NA	KEGG Orthology (KO) [BR:hsa00001]| 09180 Brite Hierarchies| 09182 Protein families: genetic information processing| 03000 Transcription factors [BR:hsa03000]| 389549 (FEZF1)|Transcription factors [BR:hsa03000]| Eukaryotic type| Zinc finger| Cys2His2 others| 389549 (FEZF1)
OPN1SW	hsa:611	NA	NA	KEGG Orthology (KO) [BR:hsa00001]| 09180 Brite Hierarchies| 09183 Protein families: signaling and cellular processes| 04030 G protein-coupled receptors [BR:hsa04030]| 611 (OPN1SW)|G protein-coupled receptors [BR:hsa04030]| Rhodopsin family| Vision| Opsin| 611 (OPN1SW)
HOXD10	hsa:3236	hsa05205;hsa05206	Proteoglycans in cancer;MicroRNAs in cancer	KEGG Orthology (KO) [BR:hsa00001]| 09160 Human Diseases| 09161 Cancer: overview| 05206 MicroRNAs in cancer| 3236 (HOXD10)| 05205 Proteoglycans in cancer| 3236 (HOXD10)| 09180 Brite Hierarchies| 09182 Protein families: genetic information processing| 03000 Transcription factors [BR:hsa03000]| 3236 (HOXD10)|Transcription factors [BR:hsa03000]| Eukaryotic type| Helix-turn-helix| Homeo domain ANTP: H…
ARHGAP22	hsa:58504	NA	NA	KEGG Orthology (KO) [BR:hsa00001]| 09180 Brite Hierarchies| 09182 Protein families: genetic information processing| 04131 Membrane trafficking [BR:hsa04131]| 58504 (ARHGAP22)|Membrane trafficking [BR:hsa04131]| Others| Rho GTPase associated proteins| Rho GTPase-activating proteins| 58504 (ARHGAP22)
THEM6	hsa:51337	NA	NA
LRCH2	hsa:57631	NA	NA
ARHGEF9	hsa:23229	NA	NA	KEGG Orthology (KO) [BR:hsa00001]| 09180 Brite Hierarchies| 09182 Protein families: genetic information processing| 04131 Membrane trafficking [BR:hsa04131]| 23229 (ARHGEF9)|Membrane trafficking [BR:hsa04131]| Others| Rho GTPase associated proteins| Rho guanine nucleotide exchange factors (GEFs)| 23229 (ARHGEF9)
PODNL1	hsa:79883	NA	NA	KEGG Orthology (KO) [BR:hsa00001]| 09180 Brite Hierarchies| 09183 Protein families: signaling and cellular processes| 00535 Proteoglycans [BR:hsa00535]| 79883 (PODNL1)|Proteoglycans [BR:hsa00535]| Extracellular matrix (ECM) proteoglycans| Small leucine-rich proteoglycan (SLRP) family| class V| 79883 (PODNL1)
EMILIN2	hsa:84034	NA	NA	KEGG Orthology (KO) [BR:hsa00001]| 09180 Brite Hierarchies| 09183 Protein families: signaling and cellular processes| 04990 Domain-containing proteins not elsewhere classified [BR:hsa04990]| 84034 (EMILIN2)|Domain-containing proteins not elsewhere classified [BR:hsa04990]| C1q domain-containing proteins| Emilin / mutimerin group proteins| 84034 (EMILIN2)
PTPRE	hsa:5791	NA	NA	KEGG Orthology (KO) [BR:hsa00001]| 09180 Brite Hierarchies| 09181 Protein families: metabolism| 01009 Protein phosphatases and associated proteins [BR:hsa01009]| 5791 (PTPRE)|Enzymes [BR:hsa01000]| 3. Hydrolases| 3.1 Acting on ester bonds| 3.1.3 Phosphoric-monoester hydrolases| 3.1.3.48 protein-tyrosine-phosphatase| 5791 (PTPRE)|Protein phosphatases and associated proteins [BR:hsa01009]| Protein …
DLG4	hsa:1742	hsa04390;hsa04724;hsa05016;hsa05022;hsa05030	Hippo signaling pathway;Glutamatergic synapse;Huntington disease;Pathways of neurodegeneration - multiple diseases;Cocaine addiction	KEGG Orthology (KO) [BR:hsa00001]| 09130 Environmental Information Processing| 09132 Signal transduction| 04390 Hippo signaling pathway| 1742 (DLG4)| 09150 Organismal Systems| 09156 Nervous system| 04724 Glutamatergic synapse| 1742 (DLG4)| 09160 Human Diseases| 09164 Neurodegenerative disease| 05016 Huntington disease| 1742 (DLG4)| 05022 Pathways of neurodegeneration - multiple diseases| 1742 (DL…
PDZD2	hsa:23037	NA	NA	KEGG Orthology (KO) [BR:hsa00001]| 09180 Brite Hierarchies| 09183 Protein families: signaling and cellular processes| 04990 Domain-containing proteins not elsewhere classified [BR:hsa04990]| 23037 (PDZD2)|Domain-containing proteins not elsewhere classified [BR:hsa04990]| PDZ domain-containing proteins| Other PDZ domain-containing proteins| 23037 (PDZD2)
AMPD3	hsa:272	hsa00230;hsa01100	Purine metabolism;Metabolic pathways	KEGG Orthology (KO) [BR:hsa00001]| 09100 Metabolism| 09104 Nucleotide metabolism| 00230 Purine metabolism| 272 (AMPD3)|Enzymes [BR:hsa01000]| 3. Hydrolases| 3.5 Acting on carbon-nitrogen bonds, other than peptide bonds| 3.5.4 In cyclic amidines| 3.5.4.6 AMP deaminase| 272 (AMPD3)
PAX3	hsa:5077	hsa05202	Transcriptional misregulation in cancer	KEGG Orthology (KO) [BR:hsa00001]| 09160 Human Diseases| 09161 Cancer: overview| 05202 Transcriptional misregulation in cancer| 5077 (PAX3)| 09180 Brite Hierarchies| 09182 Protein families: genetic information processing| 03000 Transcription factors [BR:hsa03000]| 5077 (PAX3)|Transcription factors [BR:hsa03000]| Eukaryotic type| Helix-turn-helix| Homeo domain Paired-related| 5077 (PAX3)
ARMC9	hsa:80210	NA	NA	KEGG Orthology (KO) [BR:hsa00001]| 09180 Brite Hierarchies| 09182 Protein families: genetic information processing| 03036 Chromosome and associated proteins [BR:hsa03036]| 80210 (ARMC9)|Chromosome and associated proteins [BR:hsa03036]| Eukaryotic type| Centrosome formation and ciliogenesis proteins| Other cilium assembly proteins| 80210 (ARMC9)
CCN3	hsa:4856	NA	NA	KEGG Orthology (KO) [BR:hsa00001]| 09180 Brite Hierarchies| 09182 Protein families: genetic information processing| 04131 Membrane trafficking [BR:hsa04131]| 4856 (CCN3)|Membrane trafficking [BR:hsa04131]| Endocytosis| Others| Insulin-like growth factor-binding proteins| 4856 (CCN3)
FOXF2	hsa:2295	NA	NA	KEGG Orthology (KO) [BR:hsa00001]| 09180 Brite Hierarchies| 09182 Protein families: genetic information processing| 03000 Transcription factors [BR:hsa03000]| 2295 (FOXF2)|Transcription factors [BR:hsa03000]| Eukaryotic type| Helix-turn-helix| Fork head/winged helix other regulators| 2295 (FOXF2)
POU2F3	hsa:25833	hsa05168;hsa05417	Herpes simplex virus 1 infection;Lipid and atherosclerosis	KEGG Orthology (KO) [BR:hsa00001]| 09160 Human Diseases| 09172 Infectious disease: viral| 05168 Herpes simplex virus 1 infection| 25833 (POU2F3)| 09166 Cardiovascular disease| 05417 Lipid and atherosclerosis| 25833 (POU2F3)| 09180 Brite Hierarchies| 09182 Protein families: genetic information processing| 03000 Transcription factors [BR:hsa03000]| 25833 (POU2F3)| 03021 Transcription machinery [BR:…
MMP13	hsa:4322	hsa04657;hsa04926;hsa04928	IL-17 signaling pathway;Relaxin signaling pathway;Parathyroid hormone synthesis, secretion and action	KEGG Orthology (KO) [BR:hsa00001]| 09150 Organismal Systems| 09151 Immune system| 04657 IL-17 signaling pathway| 4322 (MMP13)| 09152 Endocrine system| 04926 Relaxin signaling pathway| 4322 (MMP13)| 04928 Parathyroid hormone synthesis, secretion and action| 4322 (MMP13)| 09180 Brite Hierarchies| 09181 Protein families: metabolism| 01002 Peptidases and inhibitors [BR:hsa01002]| 4322 (MMP13)|Enzymes…
PLCE1	hsa:51196	hsa00562;hsa01100;hsa04014;hsa04015;hsa04020;hsa04024;hsa04070;hsa04919;hsa04933;hsa05131;hsa05205	Inositol phosphate metabolism;Metabolic pathways;Ras signaling pathway;Rap1 signaling pathway;Calcium signaling pathway;cAMP signaling pathway;Phosphatidylinositol signaling system;Thyroid hormone signaling pathway;AGE-RAGE signaling pathway in diabetic complications;Shigellosis;Proteoglycans in cancer	KEGG Orthology (KO) [BR:hsa00001]| 09100 Metabolism| 09101 Carbohydrate metabolism| 00562 Inositol phosphate metabolism| 51196 (PLCE1)| 09130 Environmental Information Processing| 09132 Signal transduction| 04014 Ras signaling pathway| 51196 (PLCE1)| 04015 Rap1 signaling pathway| 51196 (PLCE1)| 04020 Calcium signaling pathway| 51196 (PLCE1)| 04070 Phosphatidylinositol signaling system| 51196 (PLC…
GPR87	hsa:53836	NA	NA	KEGG Orthology (KO) [BR:hsa00001]| 09180 Brite Hierarchies| 09183 Protein families: signaling and cellular processes| 04030 G protein-coupled receptors [BR:hsa04030]| 53836 (GPR87)|G protein-coupled receptors [BR:hsa04030]| Rhodopsin family| Lipid| Lysophosphatidic acid| 53836 (GPR87)
ADAMTS14	hsa:140766	NA	NA	KEGG Orthology (KO) [BR:hsa00001]| 09180 Brite Hierarchies| 09181 Protein families: metabolism| 01002 Peptidases and inhibitors [BR:hsa01002]| 140766 (ADAMTS14)|Enzymes [BR:hsa01000]| 3. Hydrolases| 3.4 Acting on peptide bonds (peptidases)| 3.4.24 Metalloendopeptidases| 3.4.24.-| 140766 (ADAMTS14)|Peptidases and inhibitors [BR:hsa01002]| Metallo peptidases| Family M12: astacin/adamalysin family| …
CILP	hsa:8483	NA	NA	KEGG Orthology (KO) [BR:hsa00001]| 09180 Brite Hierarchies| 09183 Protein families: signaling and cellular processes| 04990 Domain-containing proteins not elsewhere classified [BR:hsa04990]| 8483 (CILP)|Domain-containing proteins not elsewhere classified [BR:hsa04990]| Thrombospondin domain-containing proteins| Other thrombospondin domain-containing proteins| 8483 (CILP)
NDST4	hsa:64579	hsa00534;hsa01100	Glycosaminoglycan biosynthesis - heparan sulfate / heparin;Metabolic pathways	KEGG Orthology (KO) [BR:hsa00001]| 09100 Metabolism| 09107 Glycan biosynthesis and metabolism| 00534 Glycosaminoglycan biosynthesis - heparan sulfate / heparin| 64579 (NDST4)| 09180 Brite Hierarchies| 09181 Protein families: metabolism| 01003 Glycosyltransferases [BR:hsa01003]| 64579 (NDST4)|Enzymes [BR:hsa01000]| 2. Transferases| 2.8 Transferring sulfur-containing groups| 2.8.2 Sulfotransferases…
SLCO1C1	hsa:53919	hsa04919	Thyroid hormone signaling pathway	KEGG Orthology (KO) [BR:hsa00001]| 09150 Organismal Systems| 09152 Endocrine system| 04919 Thyroid hormone signaling pathway| 53919 (SLCO1C1)| 09180 Brite Hierarchies| 09183 Protein families: signaling and cellular processes| 02000 Transporters [BR:hsa02000]| 53919 (SLCO1C1)|Transporters [BR:hsa02000]| Solute carrier family (SLC)| SLC21/ASLCO: Organic anion transporter| 53919 (SLCO1C1)
RBP5	hsa:83758	NA	NA
KERA	hsa:11081	NA	NA	KEGG Orthology (KO) [BR:hsa00001]| 09180 Brite Hierarchies| 09183 Protein families: signaling and cellular processes| 00535 Proteoglycans [BR:hsa00535]| 11081 (KERA)|Proteoglycans [BR:hsa00535]| Extracellular matrix (ECM) proteoglycans| Small leucine-rich proteoglycan (SLRP) family| class II| 11081 (KERA)
GALNT6	hsa:11226	hsa00512;hsa00514;hsa01100	Mucin type O-glycan biosynthesis;Other types of O-glycan biosynthesis;Metabolic pathways	KEGG Orthology (KO) [BR:hsa00001]| 09100 Metabolism| 09107 Glycan biosynthesis and metabolism| 00512 Mucin type O-glycan biosynthesis| 11226 (GALNT6)| 00514 Other types of O-glycan biosynthesis| 11226 (GALNT6)| 09180 Brite Hierarchies| 09181 Protein families: metabolism| 01003 Glycosyltransferases [BR:hsa01003]| 11226 (GALNT6)|Enzymes [BR:hsa01000]| 2. Transferases| 2.4 Glycosyltransferases| 2.4.…
RTN1	hsa:6252	NA	NA	KEGG Orthology (KO) [BR:hsa00001]| 09180 Brite Hierarchies| 09182 Protein families: genetic information processing| 04131 Membrane trafficking [BR:hsa04131]| 6252 (RTN1)| 03036 Chromosome and associated proteins [BR:hsa03036]| 6252 (RTN1)|Membrane trafficking [BR:hsa04131]| Endoplasmic reticulum (ER) - Golgi transport| Others| Others| 6252 (RTN1)|Chromosome and associated proteins [BR:hsa03036]| …
FEM1A	hsa:55527	NA	NA
ITGA10	hsa:8515	hsa04151;hsa04510;hsa04512;hsa04810;hsa05165;hsa05410;hsa05412;hsa05414	PI3K-Akt signaling pathway;Focal adhesion;ECM-receptor interaction;Regulation of actin cytoskeleton;Human papillomavirus infection;Hypertrophic cardiomyopathy;Arrhythmogenic right ventricular cardiomyopathy;Dilated cardiomyopathy	KEGG Orthology (KO) [BR:hsa00001]| 09130 Environmental Information Processing| 09132 Signal transduction| 04151 PI3K-Akt signaling pathway| 8515 (ITGA10)| 09133 Signaling molecules and interaction| 04512 ECM-receptor interaction| 8515 (ITGA10)| 09140 Cellular Processes| 09144 Cellular community - eukaryotes| 04510 Focal adhesion| 8515 (ITGA10)| 09142 Cell motility| 04810 Regulation of actin cytos…
GPR161	hsa:23432	hsa04340	Hedgehog signaling pathway	KEGG Orthology (KO) [BR:hsa00001]| 09130 Environmental Information Processing| 09132 Signal transduction| 04340 Hedgehog signaling pathway| 23432 (GPR161)| 09180 Brite Hierarchies| 09183 Protein families: signaling and cellular processes| 04030 G protein-coupled receptors [BR:hsa04030]| 23432 (GPR161)|G protein-coupled receptors [BR:hsa04030]| Rhodopsin family| Others| Orphan GPCRs / unclassified…
MBOAT2	hsa:129642	hsa00561;hsa00564;hsa01100	Glycerolipid metabolism;Glycerophospholipid metabolism;Metabolic pathways	KEGG Orthology (KO) [BR:hsa00001]| 09100 Metabolism| 09103 Lipid metabolism| 00561 Glycerolipid metabolism| 129642 (MBOAT2)| 00564 Glycerophospholipid metabolism| 129642 (MBOAT2)| 09180 Brite Hierarchies| 09181 Protein families: metabolism| 01004 Lipid biosynthesis proteins [BR:hsa01004]| 129642 (MBOAT2)|Enzymes [BR:hsa01000]| 2. Transferases| 2.3 Acyltransferases| 2.3.1 Transferring groups other…
MARCHF4	hsa:57574	NA	NA	KEGG Orthology (KO) [BR:hsa00001]| 09180 Brite Hierarchies| 09182 Protein families: genetic information processing| 04121 Ubiquitin system [BR:hsa04121]| 57574 (MARCHF4)|Enzymes [BR:hsa01000]| 2. Transferases| 2.3 Acyltransferases| 2.3.2 Aminoacyltransferases| 2.3.2.27 RING-type E3 ubiquitin transferase| 57574 (MARCHF4)|Ubiquitin system [BR:hsa04121]| Ubiquitin ligases (E3)| Single Ring-finger ty…
IL17RD	hsa:54756	NA	NA	KEGG Orthology (KO) [BR:hsa00001]| 09180 Brite Hierarchies| 09183 Protein families: signaling and cellular processes| 04050 Cytokine receptors [BR:hsa04050]| 54756 (IL17RD)|Cytokine receptors [BR:hsa04050]| Interleukin receptor families| IL17 receptor family| 54756 (IL17RD)
TAGLN3	hsa:29114	NA	NA	KEGG Orthology (KO) [BR:hsa00001]| 09180 Brite Hierarchies| 09182 Protein families: genetic information processing| 04131 Membrane trafficking [BR:hsa04131]| 29114 (TAGLN3)|Membrane trafficking [BR:hsa04131]| Others| Actin-binding proteins| Others| 29114 (TAGLN3)
IGSF11	hsa:152404	hsa04514	Cell adhesion molecules	KEGG Orthology (KO) [BR:hsa00001]| 09130 Environmental Information Processing| 09133 Signaling molecules and interaction| 04514 Cell adhesion molecules| 152404 (IGSF11)| 09180 Brite Hierarchies| 09183 Protein families: signaling and cellular processes| 04515 Cell adhesion molecules [BR:hsa04515]| 152404 (IGSF11)|Cell adhesion molecules [BR:hsa04515]| Immunoglobulin superfamily| CTX family| 152404…
BOC	hsa:91653	hsa04340;hsa04360	Hedgehog signaling pathway;Axon guidance	KEGG Orthology (KO) [BR:hsa00001]| 09130 Environmental Information Processing| 09132 Signal transduction| 04340 Hedgehog signaling pathway| 91653 (BOC)| 09150 Organismal Systems| 09158 Development and regeneration| 04360 Axon guidance| 91653 (BOC)
VWA5B2	hsa:90113	NA	NA	KEGG Orthology (KO) [BR:hsa00001]| 09180 Brite Hierarchies| 09183 Protein families: signaling and cellular processes| 04990 Domain-containing proteins not elsewhere classified [BR:hsa04990]| 90113 (VWA5B2)|Domain-containing proteins not elsewhere classified [BR:hsa04990]| Von Willebrand domain-containing proteins| VWA domain-containing proteins| 90113 (VWA5B2)
MYO10	hsa:4651	hsa04666;hsa05130	Fc gamma R-mediated phagocytosis;Pathogenic Escherichia coli infection	KEGG Orthology (KO) [BR:hsa00001]| 09150 Organismal Systems| 09151 Immune system| 04666 Fc gamma R-mediated phagocytosis| 4651 (MYO10)| 09160 Human Diseases| 09171 Infectious disease: bacterial| 05130 Pathogenic Escherichia coli infection| 4651 (MYO10)| 09180 Brite Hierarchies| 09183 Protein families: signaling and cellular processes| 04812 Cytoskeleton proteins [BR:hsa04812]| 4651 (MYO10)|Cytosk…
PAM	hsa:5066	NA	NA	KEGG Orthology (KO) [BR:hsa00001]| 09190 Not Included in Pathway or Brite| 09191 Unclassified: metabolism| 99980 Enzymes with EC numbers| 5066 (PAM)|Enzymes [BR:hsa01000]| 1. Oxidoreductases| 1.14 Acting on paired donors, with incorporation or reduction of molecular oxygen| 1.14.17 With reduced ascorbate as one donor, and incorporation of one atom of oxygen into the other donor| 1.14.17.3 peptidy…
SCUBE3	hsa:222663	NA	NA	KEGG Orthology (KO) [BR:hsa00001]| 09180 Brite Hierarchies| 09183 Protein families: signaling and cellular processes| 04990 Domain-containing proteins not elsewhere classified [BR:hsa04990]| 222663 (SCUBE3)|Domain-containing proteins not elsewhere classified [BR:hsa04990]| EGF-like domain-containing proteins| hEGF / cEGF domain-containing proteins| 222663 (SCUBE3)
ZC3HAV1L	hsa:92092	NA	NA
LANCL3	hsa:347404	NA	NA
CHST7	hsa:56548	hsa00532	Glycosaminoglycan biosynthesis - chondroitin sulfate / dermatan sulfate	KEGG Orthology (KO) [BR:hsa00001]| 09100 Metabolism| 09107 Glycan biosynthesis and metabolism| 00532 Glycosaminoglycan biosynthesis - chondroitin sulfate / dermatan sulfate| 56548 (CHST7)| 09180 Brite Hierarchies| 09181 Protein families: metabolism| 01003 Glycosyltransferases [BR:hsa01003]| 56548 (CHST7)|Enzymes [BR:hsa01000]| 2. Transferases| 2.8 Transferring sulfur-containing groups| 2.8.2 Sulf…
LPAR4	hsa:2846	hsa04015;hsa04072;hsa04080;hsa04151;hsa04810;hsa05130;hsa05200	Rap1 signaling pathway;Phospholipase D signaling pathway;Neuroactive ligand-receptor interaction;PI3K-Akt signaling pathway;Regulation of actin cytoskeleton;Pathogenic Escherichia coli infection;Pathways in cancer	KEGG Orthology (KO) [BR:hsa00001]| 09130 Environmental Information Processing| 09132 Signal transduction| 04015 Rap1 signaling pathway| 2846 (LPAR4)| 04072 Phospholipase D signaling pathway| 2846 (LPAR4)| 04151 PI3K-Akt signaling pathway| 2846 (LPAR4)| 09133 Signaling molecules and interaction| 04080 Neuroactive ligand-receptor interaction| 2846 (LPAR4)| 09140 Cellular Processes| 09142 Cell motil…
RGS20	hsa:8601	NA	NA	KEGG Orthology (KO) [BR:hsa00001]| 09190 Not Included in Pathway or Brite| 09193 Unclassified: signaling and cellular processes| 99995 Signaling proteins| 8601 (RGS20)
NAPRT	hsa:93100	hsa00760;hsa01100;hsa01240	Nicotinate and nicotinamide metabolism;Metabolic pathways;Biosynthesis of cofactors	KEGG Orthology (KO) [BR:hsa00001]| 09100 Metabolism| 09108 Metabolism of cofactors and vitamins| 00760 Nicotinate and nicotinamide metabolism| 93100 (NAPRT)|Enzymes [BR:hsa01000]| 6. Ligases| 6.3 Forming carbon-nitrogen bonds| 6.3.4 Other carbon-nitrogen ligases| 6.3.4.21 nicotinate phosphoribosyltransferase| 93100 (NAPRT)
PLEKHS1	hsa:79949	NA	NA
PAMR1	hsa:25891	NA	NA	KEGG Orthology (KO) [BR:hsa00001]| 09180 Brite Hierarchies| 09183 Protein families: signaling and cellular processes| 04990 Domain-containing proteins not elsewhere classified [BR:hsa04990]| 25891 (PAMR1)|Domain-containing proteins not elsewhere classified [BR:hsa04990]| Other domain-containing proteins| CUB domain-containing proteins| 25891 (PAMR1)
GRIK4	hsa:2900	hsa04080;hsa04724	Neuroactive ligand-receptor interaction;Glutamatergic synapse	KEGG Orthology (KO) [BR:hsa00001]| 09130 Environmental Information Processing| 09133 Signaling molecules and interaction| 04080 Neuroactive ligand-receptor interaction| 2900 (GRIK4)| 09150 Organismal Systems| 09156 Nervous system| 04724 Glutamatergic synapse| 2900 (GRIK4)| 09180 Brite Hierarchies| 09183 Protein families: signaling and cellular processes| 04040 Ion channels [BR:hsa04040]| 2900 (GR…
ADAM33	hsa:80332	NA	NA	KEGG Orthology (KO) [BR:hsa00001]| 09180 Brite Hierarchies| 09181 Protein families: metabolism| 01002 Peptidases and inhibitors [BR:hsa01002]| 80332 (ADAM33)|Enzymes [BR:hsa01000]| 3. Hydrolases| 3.4 Acting on peptide bonds (peptidases)| 3.4.24 Metalloendopeptidases| 3.4.24.-| 80332 (ADAM33)|Peptidases and inhibitors [BR:hsa01002]| Metallo peptidases| Family M12: astacin/adamalysin family| 80332 …
ZP1	hsa:22917	NA	NA	KEGG Orthology (KO) [BR:hsa00001]| 09180 Brite Hierarchies| 09182 Protein families: genetic information processing| 04131 Membrane trafficking [BR:hsa04131]| 22917 (ZP1)|Membrane trafficking [BR:hsa04131]| Exocytosis| Calcium ion-dependent exocytosis| Acrosomal exocytosis proteins| 22917 (ZP1)
CNTN5	hsa:53942	NA	NA	KEGG Orthology (KO) [BR:hsa00001]| 09180 Brite Hierarchies| 09183 Protein families: signaling and cellular processes| 04515 Cell adhesion molecules [BR:hsa04515]| 53942 (CNTN5)|Cell adhesion molecules [BR:hsa04515]| Immunoglobulin superfamily| Contactins| 53942 (CNTN5)
ABCB9	hsa:23457	hsa02010;hsa04142	ABC transporters;Lysosome	KEGG Orthology (KO) [BR:hsa00001]| 09130 Environmental Information Processing| 09131 Membrane transport| 02010 ABC transporters| 23457 (ABCB9)| 09140 Cellular Processes| 09141 Transport and catabolism| 04142 Lysosome| 23457 (ABCB9)| 09180 Brite Hierarchies| 09183 Protein families: signaling and cellular processes| 02000 Transporters [BR:hsa02000]| 23457 (ABCB9)|Transporters [BR:hsa02000]| ABC tra…
CACNA1C	hsa:775	hsa04010;hsa04020;hsa04022;hsa04024;hsa04260;hsa04261;hsa04270;hsa04713;hsa04720;hsa04723;hsa04724;hsa04725;hsa04726;hsa04727;hsa04728;hsa04742;hsa04911;hsa04912;hsa04921;hsa04924;hsa04925;hsa04927;hsa04929;hsa04930;hsa04934;hsa04935;hsa05010;hsa05020;hsa05022;hsa05031;hsa05207;hsa05410;hsa05412;hsa05414	MAPK signaling pathway;Calcium signaling pathway;cGMP-PKG signaling pathway;cAMP signaling pathway;Cardiac muscle contraction;Adrenergic signaling in cardiomyocytes;Vascular smooth muscle contraction;Circadian entrainment;Long-term potentiation;Retrograde endocannabinoid signaling;Glutamatergic synapse;Cholinergic synapse;Serotonergic synapse;GABAergic synapse;Dopaminergic synapse;Taste transduct…	KEGG Orthology (KO) [BR:hsa00001]| 09130 Environmental Information Processing| 09132 Signal transduction| 04010 MAPK signaling pathway| 775 (CACNA1C)| 04020 Calcium signaling pathway| 775 (CACNA1C)| 04024 cAMP signaling pathway| 775 (CACNA1C)| 04022 cGMP-PKG signaling pathway| 775 (CACNA1C)| 09150 Organismal Systems| 09152 Endocrine system| 04911 Insulin secretion| 775 (CACNA1C)| 04929 GnRH secre…
EXT2	hsa:2132	hsa00534;hsa01100	Glycosaminoglycan biosynthesis - heparan sulfate / heparin;Metabolic pathways	KEGG Orthology (KO) [BR:hsa00001]| 09100 Metabolism| 09107 Glycan biosynthesis and metabolism| 00534 Glycosaminoglycan biosynthesis - heparan sulfate / heparin| 2132 (EXT2)| 09180 Brite Hierarchies| 09181 Protein families: metabolism| 01003 Glycosyltransferases [BR:hsa01003]| 2132 (EXT2)|Enzymes [BR:hsa01000]| 2. Transferases| 2.4 Glycosyltransferases| 2.4.1 Hexosyltransferases| 2.4.1.224 glucuro…
ADAMTS12	hsa:81792	NA	NA	KEGG Orthology (KO) [BR:hsa00001]| 09180 Brite Hierarchies| 09181 Protein families: metabolism| 01002 Peptidases and inhibitors [BR:hsa01002]| 81792 (ADAMTS12)|Enzymes [BR:hsa01000]| 3. Hydrolases| 3.4 Acting on peptide bonds (peptidases)| 3.4.24 Metalloendopeptidases| 3.4.24.-| 81792 (ADAMTS12)|Peptidases and inhibitors [BR:hsa01002]| Metallo peptidases| Family M12: astacin/adamalysin family| 81…
ZNF827	hsa:152485	NA	NA
VENTX	hsa:27287	NA	NA	KEGG Orthology (KO) [BR:hsa00001]| 09180 Brite Hierarchies| 09182 Protein families: genetic information processing| 03000 Transcription factors [BR:hsa03000]| 27287 (VENTX)|Transcription factors [BR:hsa03000]| Eukaryotic type| Helix-turn-helix| Homeo domain ANTP: NKL| 27287 (VENTX)
RNF144A	hsa:9781	NA	NA	KEGG Orthology (KO) [BR:hsa00001]| 09180 Brite Hierarchies| 09182 Protein families: genetic information processing| 04121 Ubiquitin system [BR:hsa04121]| 9781 (RNF144A)|Enzymes [BR:hsa01000]| 2. Transferases| 2.3 Acyltransferases| 2.3.2 Aminoacyltransferases| 2.3.2.31 RBR-type E3 ubiquitin transferase| 9781 (RNF144A)|Ubiquitin system [BR:hsa04121]| Ubiquitin ligases (E3)| Single Ring-finger type …
TRIM36	hsa:55521	NA	NA	KEGG Orthology (KO) [BR:hsa00001]| 09180 Brite Hierarchies| 09182 Protein families: genetic information processing| 04131 Membrane trafficking [BR:hsa04131]| 55521 (TRIM36)| 04121 Ubiquitin system [BR:hsa04121]| 55521 (TRIM36)|Enzymes [BR:hsa01000]| 2. Transferases| 2.3 Acyltransferases| 2.3.2 Aminoacyltransferases| 2.3.2.27 RING-type E3 ubiquitin transferase| 55521 (TRIM36)|Membrane trafficking …
STK32B	hsa:55351	NA	NA	KEGG Orthology (KO) [BR:hsa00001]| 09180 Brite Hierarchies| 09181 Protein families: metabolism| 01001 Protein kinases [BR:hsa01001]| 55351 (STK32B)|Enzymes [BR:hsa01000]| 2. Transferases| 2.7 Transferring phosphorus-containing groups| 2.7.11 Protein-serine/threonine kinases| 2.7.11.1 non-specific serine/threonine protein kinase| 55351 (STK32B)|Protein kinases [BR:hsa01001]| Serine/threonine kinas…
AK5	hsa:26289	hsa00230;hsa00730;hsa01100;hsa01240	Purine metabolism;Thiamine metabolism;Metabolic pathways;Biosynthesis of cofactors	KEGG Orthology (KO) [BR:hsa00001]| 09100 Metabolism| 09104 Nucleotide metabolism| 00230 Purine metabolism| 26289 (AK5)| 09108 Metabolism of cofactors and vitamins| 00730 Thiamine metabolism| 26289 (AK5)| 09180 Brite Hierarchies| 09183 Protein families: signaling and cellular processes| 04147 Exosome [BR:hsa04147]| 26289 (AK5)|Enzymes [BR:hsa01000]| 2. Transferases| 2.7 Transferring phosphorus-con…
ABI3BP	hsa:25890	NA	NA	KEGG Orthology (KO) [BR:hsa00001]| 09180 Brite Hierarchies| 09183 Protein families: signaling and cellular processes| 04990 Domain-containing proteins not elsewhere classified [BR:hsa04990]| 25890 (ABI3BP)|Domain-containing proteins not elsewhere classified [BR:hsa04990]| Fibronectin (FN) domain-containing proteins| Fibronectin type III domain-containing proteins| 25890 (ABI3BP)
PXYLP1	hsa:92370	NA	NA	KEGG Orthology (KO) [BR:hsa00001]| 09190 Not Included in Pathway or Brite| 09191 Unclassified: metabolism| 99980 Enzymes with EC numbers| 92370 (PXYLP1)|Enzymes [BR:hsa01000]| 3. Hydrolases| 3.1 Acting on ester bonds| 3.1.3 Phosphoric-monoester hydrolases| 3.1.3.-| 92370 (PXYLP1)
RAET1L	hsa:154064	hsa04650	Natural killer cell mediated cytotoxicity	KEGG Orthology (KO) [BR:hsa00001]| 09150 Organismal Systems| 09151 Immune system| 04650 Natural killer cell mediated cytotoxicity| 154064 (RAET1L)
ADAMTS3	hsa:9508	NA	NA	KEGG Orthology (KO) [BR:hsa00001]| 09180 Brite Hierarchies| 09181 Protein families: metabolism| 01002 Peptidases and inhibitors [BR:hsa01002]| 9508 (ADAMTS3)|Enzymes [BR:hsa01000]| 3. Hydrolases| 3.4 Acting on peptide bonds (peptidases)| 3.4.24 Metalloendopeptidases| 3.4.24.-| 9508 (ADAMTS3)|Peptidases and inhibitors [BR:hsa01002]| Metallo peptidases| Family M12: astacin/adamalysin family| 9508 (…
SLC37A3	hsa:84255	NA	NA	KEGG Orthology (KO) [BR:hsa00001]| 09180 Brite Hierarchies| 09183 Protein families: signaling and cellular processes| 02000 Transporters [BR:hsa02000]| 84255 (SLC37A3)|Transporters [BR:hsa02000]| Solute carrier family (SLC)| SLC37: Sugar-phosphate/phosphate exchanger| 84255 (SLC37A3)| Major facilitator superfamily (MFS)| Phosphate and organophosphate transporters| Organophosphate:Pi antiporter (O…
MRAS	hsa:22808	hsa04010;hsa04014;hsa04015;hsa04072;hsa04137;hsa04140;hsa04218;hsa04371;hsa04625;hsa04810;hsa05205	MAPK signaling pathway;Ras signaling pathway;Rap1 signaling pathway;Phospholipase D signaling pathway;Mitophagy - animal;Autophagy - animal;Cellular senescence;Apelin signaling pathway;C-type lectin receptor signaling pathway;Regulation of actin cytoskeleton;Proteoglycans in cancer	KEGG Orthology (KO) [BR:hsa00001]| 09130 Environmental Information Processing| 09132 Signal transduction| 04010 MAPK signaling pathway| 22808 (MRAS)| 04014 Ras signaling pathway| 22808 (MRAS)| 04015 Rap1 signaling pathway| 22808 (MRAS)| 04371 Apelin signaling pathway| 22808 (MRAS)| 04072 Phospholipase D signaling pathway| 22808 (MRAS)| 09140 Cellular Processes| 09141 Transport and catabolism| 041…
COLEC12	hsa:81035	hsa04145	Phagosome	KEGG Orthology (KO) [BR:hsa00001]| 09140 Cellular Processes| 09141 Transport and catabolism| 04145 Phagosome| 81035 (COLEC12)| 09180 Brite Hierarchies| 09182 Protein families: genetic information processing| 04131 Membrane trafficking [BR:hsa04131]| 81035 (COLEC12)| 09183 Protein families: signaling and cellular processes| 04091 Lectins [BR:hsa04091]| 81035 (COLEC12)|Membrane trafficking [BR:hsa0…
CACHD1	hsa:57685	NA	NA
SV2A	hsa:9900	hsa04512	ECM-receptor interaction	KEGG Orthology (KO) [BR:hsa00001]| 09130 Environmental Information Processing| 09133 Signaling molecules and interaction| 04512 ECM-receptor interaction| 9900 (SV2A)| 09180 Brite Hierarchies| 09183 Protein families: signaling and cellular processes| 02000 Transporters [BR:hsa02000]| 9900 (SV2A)|Transporters [BR:hsa02000]| Major facilitator superfamily (MFS)| Protein transporters| Vesicular neurot…
SH2B2	hsa:10603	hsa04722;hsa04910	Neurotrophin signaling pathway;Insulin signaling pathway	KEGG Orthology (KO) [BR:hsa00001]| 09150 Organismal Systems| 09152 Endocrine system| 04910 Insulin signaling pathway| 10603 (SH2B2)| 09156 Nervous system| 04722 Neurotrophin signaling pathway| 10603 (SH2B2)
FBXL13	hsa:222235	NA	NA	KEGG Orthology (KO) [BR:hsa00001]| 09180 Brite Hierarchies| 09182 Protein families: genetic information processing| 04121 Ubiquitin system [BR:hsa04121]| 222235 (FBXL13)|Ubiquitin system [BR:hsa04121]| Ubiquitin ligases (E3)| Multi subunit Ring-finger type E3| SCF complex| Target recognizing subunit (F-box)| 222235 (FBXL13)
SHANK1	hsa:50944	hsa04724	Glutamatergic synapse	KEGG Orthology (KO) [BR:hsa00001]| 09150 Organismal Systems| 09156 Nervous system| 04724 Glutamatergic synapse| 50944 (SHANK1)
TREML1	hsa:340205	NA	NA	KEGG Orthology (KO) [BR:hsa00001]| 09190 Not Included in Pathway or Brite| 09193 Unclassified: signaling and cellular processes| 99995 Signaling proteins| 340205 (TREML1)
ITIH3	hsa:3699	NA	NA	KEGG Orthology (KO) [BR:hsa00001]| 09180 Brite Hierarchies| 09183 Protein families: signaling and cellular processes| 00536 Glycosaminoglycan binding proteins [BR:hsa00536]| 3699 (ITIH3)|Glycosaminoglycan binding proteins [BR:hsa00536]| Hyaluronan| Extracellular matrix or blood plasma proteins| 3699 (ITIH3)
LHX8	hsa:431707	NA	NA	KEGG Orthology (KO) [BR:hsa00001]| 09180 Brite Hierarchies| 09182 Protein families: genetic information processing| 03000 Transcription factors [BR:hsa03000]| 431707 (LHX8)|Transcription factors [BR:hsa03000]| Eukaryotic type| Helix-turn-helix| Homeo domain LIM| 431707 (LHX8)
KLHDC8A	hsa:55220	NA	NA
PITX2	hsa:5308	hsa04350	TGF-beta signaling pathway	KEGG Orthology (KO) [BR:hsa00001]| 09130 Environmental Information Processing| 09132 Signal transduction| 04350 TGF-beta signaling pathway| 5308 (PITX2)| 09180 Brite Hierarchies| 09182 Protein families: genetic information processing| 03000 Transcription factors [BR:hsa03000]| 5308 (PITX2)|Transcription factors [BR:hsa03000]| Eukaryotic type| Helix-turn-helix| Homeo domain Paired-related| 5308 (P…
PRSS12	hsa:8492	NA	NA	KEGG Orthology (KO) [BR:hsa00001]| 09180 Brite Hierarchies| 09181 Protein families: metabolism| 01002 Peptidases and inhibitors [BR:hsa01002]| 8492 (PRSS12)|Enzymes [BR:hsa01000]| 3. Hydrolases| 3.4 Acting on peptide bonds (peptidases)| 3.4.21 Serine endopeptidases| 3.4.21.-| 8492 (PRSS12)|Peptidases and inhibitors [BR:hsa01002]| Serine peptidases| Family S1: chymotrypsin family| 8492 (PRSS12)
EDIL3	hsa:10085	NA	NA	KEGG Orthology (KO) [BR:hsa00001]| 09180 Brite Hierarchies| 09183 Protein families: signaling and cellular processes| 04990 Domain-containing proteins not elsewhere classified [BR:hsa04990]| 10085 (EDIL3)|Domain-containing proteins not elsewhere classified [BR:hsa04990]| EGF-like domain-containing proteins| hEGF / cEGF domain-containing proteins| 10085 (EDIL3)
ANKRD33B	hsa:651746	NA	NA
GPX8	hsa:493869	hsa00480;hsa00590;hsa01100;hsa04918;hsa05014;hsa05016;hsa05022	Glutathione metabolism;Arachidonic acid metabolism;Metabolic pathways;Thyroid hormone synthesis;Amyotrophic lateral sclerosis;Huntington disease;Pathways of neurodegeneration - multiple diseases	KEGG Orthology (KO) [BR:hsa00001]| 09100 Metabolism| 09103 Lipid metabolism| 00590 Arachidonic acid metabolism| 493869 (GPX8)| 09106 Metabolism of other amino acids| 00480 Glutathione metabolism| 493869 (GPX8)| 09150 Organismal Systems| 09152 Endocrine system| 04918 Thyroid hormone synthesis| 493869 (GPX8)| 09160 Human Diseases| 09164 Neurodegenerative disease| 05014 Amyotrophic lateral sclerosis…
IL31RA	hsa:133396	hsa04060	Cytokine-cytokine receptor interaction	KEGG Orthology (KO) [BR:hsa00001]| 09130 Environmental Information Processing| 09133 Signaling molecules and interaction| 04060 Cytokine-cytokine receptor interaction| 133396 (IL31RA)| 09180 Brite Hierarchies| 09183 Protein families: signaling and cellular processes| 04050 Cytokine receptors [BR:hsa04050]| 133396 (IL31RA)|Cytokine receptors [BR:hsa04050]| Interleukin receptor families| IL6/12 rec…
BMT2	hsa:154743	NA	NA	KEGG Orthology (KO) [BR:hsa00001]| 09180 Brite Hierarchies| 09182 Protein families: genetic information processing| 03009 Ribosome biogenesis [BR:hsa03009]| 154743 (BMT2)|Enzymes [BR:hsa01000]| 2. Transferases| 2.1 Transferring one-carbon groups| 2.1.1 Methyltransferases| 2.1.1.286 25S rRNA (adenine2142-N1)-methyltransferase| 154743 (BMT2)|Ribosome biogenesis [BR:hsa03009]| Eukaryotic type| Other…
PGM2L1	hsa:283209	hsa00500;hsa01100	Starch and sucrose metabolism;Metabolic pathways	KEGG Orthology (KO) [BR:hsa00001]| 09100 Metabolism| 09101 Carbohydrate metabolism| 00500 Starch and sucrose metabolism| 283209 (PGM2L1)|Enzymes [BR:hsa01000]| 2. Transferases| 2.7 Transferring phosphorus-containing groups| 2.7.1 Phosphotransferases with an alcohol group as acceptor| 2.7.1.106 glucose-1,6-bisphosphate synthase| 283209 (PGM2L1)
UBTD1	hsa:80019	NA	NA
JAM3	hsa:83700	hsa04514;hsa04530;hsa04670;hsa05120	Cell adhesion molecules;Tight junction;Leukocyte transendothelial migration;Epithelial cell signaling in Helicobacter pylori infection	KEGG Orthology (KO) [BR:hsa00001]| 09130 Environmental Information Processing| 09133 Signaling molecules and interaction| 04514 Cell adhesion molecules| 83700 (JAM3)| 09140 Cellular Processes| 09144 Cellular community - eukaryotes| 04530 Tight junction| 83700 (JAM3)| 09150 Organismal Systems| 09151 Immune system| 04670 Leukocyte transendothelial migration| 83700 (JAM3)| 09160 Human Diseases| 0917…
CHRFAM7A	hsa:89832	NA	NA
RCOR2	hsa:283248	NA	NA
SCARA3	hsa:51435	NA	NA
SHOX2	hsa:6474	NA	NA	KEGG Orthology (KO) [BR:hsa00001]| 09180 Brite Hierarchies| 09182 Protein families: genetic information processing| 03000 Transcription factors [BR:hsa03000]| 6474 (SHOX2)|Transcription factors [BR:hsa03000]| Eukaryotic type| Helix-turn-helix| Homeo domain Paired-related| 6474 (SHOX2)
PLEKHA2	hsa:59339	NA	NA	KEGG Orthology (KO) [BR:hsa00001]| 09180 Brite Hierarchies| 09183 Protein families: signaling and cellular processes| 04990 Domain-containing proteins not elsewhere classified [BR:hsa04990]| 59339 (PLEKHA2)|Domain-containing proteins not elsewhere classified [BR:hsa04990]| Pleckstrin homology (PH) domain-containing proteins| Other PH domain-containing proteins| 59339 (PLEKHA2)
KCNAB3	hsa:9196	NA	NA	KEGG Orthology (KO) [BR:hsa00001]| 09180 Brite Hierarchies| 09183 Protein families: signaling and cellular processes| 04040 Ion channels [BR:hsa04040]| 9196 (KCNAB3)|Ion channels [BR:hsa04040]| Voltage-gated cation channels| Potassium channel, voltage-gated (Kv)| 9196 (KCNAB3)
FOXD4	hsa:2298	NA	NA	KEGG Orthology (KO) [BR:hsa00001]| 09180 Brite Hierarchies| 09182 Protein families: genetic information processing| 03000 Transcription factors [BR:hsa03000]| 2298 (FOXD4)|Transcription factors [BR:hsa03000]| Eukaryotic type| Helix-turn-helix| Fork head/winged helix other regulators| 2298 (FOXD4)
CDK5R2	hsa:8941	NA	NA	KEGG Orthology (KO) [BR:hsa00001]| 09180 Brite Hierarchies| 09182 Protein families: genetic information processing| 04131 Membrane trafficking [BR:hsa04131]| 8941 (CDK5R2)|Membrane trafficking [BR:hsa04131]| Exocytosis| Calcium ion-dependent exocytosis| Kinases and associated proteins| 8941 (CDK5R2)
PLEKHG5	hsa:57449	hsa05200	Pathways in cancer	KEGG Orthology (KO) [BR:hsa00001]| 09160 Human Diseases| 09161 Cancer: overview| 05200 Pathways in cancer| 57449 (PLEKHG5)| 09180 Brite Hierarchies| 09183 Protein families: signaling and cellular processes| 04990 Domain-containing proteins not elsewhere classified [BR:hsa04990]| 57449 (PLEKHG5)|Domain-containing proteins not elsewhere classified [BR:hsa04990]| Pleckstrin homology (PH) domain-cont…
FRMD5	hsa:84978	NA	NA	KEGG Orthology (KO) [BR:hsa00001]| 09180 Brite Hierarchies| 09183 Protein families: signaling and cellular processes| 04990 Domain-containing proteins not elsewhere classified [BR:hsa04990]| 84978 (FRMD5)|Domain-containing proteins not elsewhere classified [BR:hsa04990]| Other domain-containing proteins| FERM domain-containing proteins| 84978 (FRMD5)
GAP43	hsa:2596	NA	NA	KEGG Orthology (KO) [BR:hsa00001]| 09180 Brite Hierarchies| 09182 Protein families: genetic information processing| 04131 Membrane trafficking [BR:hsa04131]| 2596 (GAP43)|Membrane trafficking [BR:hsa04131]| SNARE| SNARE associated proteins| Others| 2596 (GAP43)
BPGM	hsa:669	hsa00010;hsa00260;hsa01100	Glycolysis / Gluconeogenesis;Glycine, serine and threonine metabolism;Metabolic pathways	KEGG Orthology (KO) [BR:hsa00001]| 09100 Metabolism| 09101 Carbohydrate metabolism| 00010 Glycolysis / Gluconeogenesis| 669 (BPGM)| 09105 Amino acid metabolism| 00260 Glycine, serine and threonine metabolism| 669 (BPGM)|Enzymes [BR:hsa01000]| 5. Isomerases| 5.4 Intramolecular transferases| 5.4.2 Phosphotransferases (phosphomutases)| 5.4.2.4 bisphosphoglycerate mutase| 669 (BPGM)| 5.4.2.11 phospho…
PDE3A	hsa:5139	hsa00230;hsa01100;hsa04022;hsa04024;hsa04924;hsa05032	Purine metabolism;Metabolic pathways;cGMP-PKG signaling pathway;cAMP signaling pathway;Renin secretion;Morphine addiction	KEGG Orthology (KO) [BR:hsa00001]| 09100 Metabolism| 09104 Nucleotide metabolism| 00230 Purine metabolism| 5139 (PDE3A)| 09130 Environmental Information Processing| 09132 Signal transduction| 04024 cAMP signaling pathway| 5139 (PDE3A)| 04022 cGMP-PKG signaling pathway| 5139 (PDE3A)| 09150 Organismal Systems| 09152 Endocrine system| 04924 Renin secretion| 5139 (PDE3A)| 09160 Human Diseases| 09165 …
CBWD1	hsa:55871	NA	NA
TRAPPC3L	hsa:100128327	NA	NA	KEGG Orthology (KO) [BR:hsa00001]| 09180 Brite Hierarchies| 09182 Protein families: genetic information processing| 04131 Membrane trafficking [BR:hsa04131]| 100128327 (TRAPPC3L)|Membrane trafficking [BR:hsa04131]| Endosome - Golgi transport| Tethering complex| TRAPP complex II| 100128327 (TRAPPC3L)| Endoplasmic reticulum (ER) - Golgi transport| Forward pathways| TRAPP complex I| 100128327 (TRAPP…
XXYLT1	hsa:152002	hsa00514	Other types of O-glycan biosynthesis	KEGG Orthology (KO) [BR:hsa00001]| 09100 Metabolism| 09107 Glycan biosynthesis and metabolism| 00514 Other types of O-glycan biosynthesis| 152002 (XXYLT1)| 09180 Brite Hierarchies| 09181 Protein families: metabolism| 01003 Glycosyltransferases [BR:hsa01003]| 152002 (XXYLT1)|Enzymes [BR:hsa01000]| 2. Transferases| 2.4 Glycosyltransferases| 2.4.2 Pentosyltransferases| 2.4.2.62 xylosyl alpha-1,3-xyl…
ZCCHC12	hsa:170261	NA	NA
TTC9B	hsa:148014	NA	NA	KEGG Orthology (KO) [BR:hsa00001]| 09180 Brite Hierarchies| 09183 Protein families: signaling and cellular processes| 04990 Domain-containing proteins not elsewhere classified [BR:hsa04990]| 148014 (TTC9B)|Domain-containing proteins not elsewhere classified [BR:hsa04990]| Other domain-containing proteins| Tetratricopeptide repeat-containing proteins| 148014 (TTC9B)
UGT8	hsa:7368	hsa00565;hsa00600;hsa01100	Ether lipid metabolism;Sphingolipid metabolism;Metabolic pathways	KEGG Orthology (KO) [BR:hsa00001]| 09100 Metabolism| 09103 Lipid metabolism| 00565 Ether lipid metabolism| 7368 (UGT8)| 00600 Sphingolipid metabolism| 7368 (UGT8)| 09180 Brite Hierarchies| 09181 Protein families: metabolism| 01003 Glycosyltransferases [BR:hsa01003]| 7368 (UGT8)|Enzymes [BR:hsa01000]| 2. Transferases| 2.4 Glycosyltransferases| 2.4.1 Hexosyltransferases| 2.4.1.47 N-acylsphingosine …
WDR49	hsa:151790	NA	NA	KEGG Orthology (KO) [BR:hsa00001]| 09180 Brite Hierarchies| 09183 Protein families: signaling and cellular processes| 04990 Domain-containing proteins not elsewhere classified [BR:hsa04990]| 151790 (WDR49)|Domain-containing proteins not elsewhere classified [BR:hsa04990]| WD40 repeat (WDR) domain-containing proteins| Other WDR domain-containing proteins| 151790 (WDR49)
RIN1	hsa:9610	hsa04014	Ras signaling pathway	KEGG Orthology (KO) [BR:hsa00001]| 09130 Environmental Information Processing| 09132 Signal transduction| 04014 Ras signaling pathway| 9610 (RIN1)| 09180 Brite Hierarchies| 09182 Protein families: genetic information processing| 04131 Membrane trafficking [BR:hsa04131]| 9610 (RIN1)|Membrane trafficking [BR:hsa04131]| Endocytosis| Rab GTPases and associated proteins| Rab associated proteins| 9610 …
CHST2	hsa:9435	hsa00533	Glycosaminoglycan biosynthesis - keratan sulfate	KEGG Orthology (KO) [BR:hsa00001]| 09100 Metabolism| 09107 Glycan biosynthesis and metabolism| 00533 Glycosaminoglycan biosynthesis - keratan sulfate| 9435 (CHST2)| 09180 Brite Hierarchies| 09181 Protein families: metabolism| 01003 Glycosyltransferases [BR:hsa01003]| 9435 (CHST2)|Enzymes [BR:hsa01000]| 2. Transferases| 2.8 Transferring sulfur-containing groups| 2.8.2 Sulfotransferases| 2.8.2.-| 9…
SCN4B	hsa:6330	hsa04261	Adrenergic signaling in cardiomyocytes	KEGG Orthology (KO) [BR:hsa00001]| 09150 Organismal Systems| 09153 Circulatory system| 04261 Adrenergic signaling in cardiomyocytes| 6330 (SCN4B)| 09180 Brite Hierarchies| 09183 Protein families: signaling and cellular processes| 04040 Ion channels [BR:hsa04040]| 6330 (SCN4B)|Ion channels [BR:hsa04040]| Voltage-gated cation channels| Sodium channel, voltage-gated (Nav)| 6330 (SCN4B)
ZNF114	hsa:163071	hsa05168	Herpes simplex virus 1 infection	KEGG Orthology (KO) [BR:hsa00001]| 09160 Human Diseases| 09172 Infectious disease: viral| 05168 Herpes simplex virus 1 infection| 163071 (ZNF114)| 09180 Brite Hierarchies| 09182 Protein families: genetic information processing| 03000 Transcription factors [BR:hsa03000]| 163071 (ZNF114)|Transcription factors [BR:hsa03000]| Eukaryotic type| Zinc finger| Cys2His2 others| 163071 (ZNF114)
SOX2	hsa:6657	hsa04390;hsa04550	Hippo signaling pathway;Signaling pathways regulating pluripotency of stem cells	KEGG Orthology (KO) [BR:hsa00001]| 09130 Environmental Information Processing| 09132 Signal transduction| 04390 Hippo signaling pathway| 6657 (SOX2)| 09140 Cellular Processes| 09144 Cellular community - eukaryotes| 04550 Signaling pathways regulating pluripotency of stem cells| 6657 (SOX2)| 09180 Brite Hierarchies| 09182 Protein families: genetic information processing| 03000 Transcription factor…
KIAA2026	hsa:158358	NA	NA
GAS2L1	hsa:10634	NA	NA	KEGG Orthology (KO) [BR:hsa00001]| 09180 Brite Hierarchies| 09183 Protein families: signaling and cellular processes| 04812 Cytoskeleton proteins [BR:hsa04812]| 10634 (GAS2L1)|Cytoskeleton proteins [BR:hsa04812]| Eukaryotic cytoskeleton proteins| Actin filaments / Microfilaments| Actin-binding proteins| Cross-linking proteins| 10634 (GAS2L1)
QRFPR	hsa:84109	NA	NA	KEGG Orthology (KO) [BR:hsa00001]| 09180 Brite Hierarchies| 09183 Protein families: signaling and cellular processes| 04030 G protein-coupled receptors [BR:hsa04030]| 84109 (QRFPR)|G protein-coupled receptors [BR:hsa04030]| Rhodopsin family| Peptide| Orexigenic neuropeptide QRFP| 84109 (QRFPR)
DYNC2H1	hsa:79659	hsa04145;hsa04962;hsa05132	Phagosome;Vasopressin-regulated water reabsorption;Salmonella infection	KEGG Orthology (KO) [BR:hsa00001]| 09140 Cellular Processes| 09141 Transport and catabolism| 04145 Phagosome| 79659 (DYNC2H1)| 09150 Organismal Systems| 09155 Excretory system| 04962 Vasopressin-regulated water reabsorption| 79659 (DYNC2H1)| 09160 Human Diseases| 09171 Infectious disease: bacterial| 05132 Salmonella infection| 79659 (DYNC2H1)| 09180 Brite Hierarchies| 09182 Protein families: gene…
INSC	hsa:387755	NA	NA
LCTL	hsa:197021	NA	NA
APOD	hsa:347	NA	NA	KEGG Orthology (KO) [BR:hsa00001]| 09180 Brite Hierarchies| 09183 Protein families: signaling and cellular processes| 04147 Exosome [BR:hsa04147]| 347 (APOD)|Exosome [BR:hsa04147]| Exosomal proteins| Exosomal proteins of other cancer cells| 347 (APOD)
SRGAP3	hsa:9901	hsa04360	Axon guidance	KEGG Orthology (KO) [BR:hsa00001]| 09150 Organismal Systems| 09158 Development and regeneration| 04360 Axon guidance| 9901 (SRGAP3)| 09180 Brite Hierarchies| 09182 Protein families: genetic information processing| 04131 Membrane trafficking [BR:hsa04131]| 9901 (SRGAP3)|Membrane trafficking [BR:hsa04131]| Endocytosis| Bin/Amphiphysin/Rvs (BAR) family proteins| F-BAR proteins| 9901 (SRGAP3)| Others…
CPNE4	hsa:131034	NA	NA	KEGG Orthology (KO) [BR:hsa00001]| 09180 Brite Hierarchies| 09183 Protein families: signaling and cellular processes| 04990 Domain-containing proteins not elsewhere classified [BR:hsa04990]| 131034 (CPNE4)|Domain-containing proteins not elsewhere classified [BR:hsa04990]| Von Willebrand domain-containing proteins| VWA domain-containing proteins| 131034 (CPNE4)
RFX8	hsa:731220	NA	NA
HRH1	hsa:3269	hsa04020;hsa04080;hsa04750	Calcium signaling pathway;Neuroactive ligand-receptor interaction;Inflammatory mediator regulation of TRP channels	KEGG Orthology (KO) [BR:hsa00001]| 09130 Environmental Information Processing| 09132 Signal transduction| 04020 Calcium signaling pathway| 3269 (HRH1)| 09133 Signaling molecules and interaction| 04080 Neuroactive ligand-receptor interaction| 3269 (HRH1)| 09150 Organismal Systems| 09157 Sensory system| 04750 Inflammatory mediator regulation of TRP channels| 3269 (HRH1)| 09180 Brite Hierarchies| 09…
GAL3ST4	hsa:79690	NA	NA	KEGG Orthology (KO) [BR:hsa00001]| 09180 Brite Hierarchies| 09181 Protein families: metabolism| 01003 Glycosyltransferases [BR:hsa01003]| 79690 (GAL3ST4)|Enzymes [BR:hsa01000]| 2. Transferases| 2.8 Transferring sulfur-containing groups| 2.8.2 Sulfotransferases| 2.8.2.-| 79690 (GAL3ST4)|Glycosyltransferases [BR:hsa01003]| Unclassified| Sulfotransferases| 79690 (GAL3ST4)
ADARB1	hsa:104	NA	NA	KEGG Orthology (KO) [BR:hsa00001]| 09180 Brite Hierarchies| 09182 Protein families: genetic information processing| 03041 Spliceosome [BR:hsa03041]| 104 (ADARB1)|Enzymes [BR:hsa01000]| 3. Hydrolases| 3.5 Acting on carbon-nitrogen bonds, other than peptide bonds| 3.5.- Acting on carbon-nitrogen bonds, other than peptide bonds| 3.5.-.-| 104 (ADARB1)|Spliceosome [BR:hsa03041]| Other splicing related…
DCHS2	hsa:54798	hsa04392	Hippo signaling pathway - multiple species	KEGG Orthology (KO) [BR:hsa00001]| 09130 Environmental Information Processing| 09132 Signal transduction| 04392 Hippo signaling pathway - multiple species| 54798 (DCHS2)| 09180 Brite Hierarchies| 09183 Protein families: signaling and cellular processes| 04515 Cell adhesion molecules [BR:hsa04515]| 54798 (DCHS2)|Cell adhesion molecules [BR:hsa04515]| Cadherins| Cadherin related| 54798 (DCHS2)
COL13A1	hsa:1305	hsa04974	Protein digestion and absorption	KEGG Orthology (KO) [BR:hsa00001]| 09150 Organismal Systems| 09154 Digestive system| 04974 Protein digestion and absorption| 1305 (COL13A1)| 09180 Brite Hierarchies| 09183 Protein families: signaling and cellular processes| 00536 Glycosaminoglycan binding proteins [BR:hsa00536]| 1305 (COL13A1)|Glycosaminoglycan binding proteins [BR:hsa00536]| Heparan sulfate / Heparin| Extracellular matrix molecu…
RYR3	hsa:6263	hsa04020;hsa04371;hsa04713;hsa04921;hsa04970;hsa05010;hsa05012;hsa05020;hsa05022	Calcium signaling pathway;Apelin signaling pathway;Circadian entrainment;Oxytocin signaling pathway;Salivary secretion;Alzheimer disease;Parkinson disease;Prion disease;Pathways of neurodegeneration - multiple diseases	KEGG Orthology (KO) [BR:hsa00001]| 09130 Environmental Information Processing| 09132 Signal transduction| 04371 Apelin signaling pathway| 6263 (RYR3)| 04020 Calcium signaling pathway| 6263 (RYR3)| 09150 Organismal Systems| 09152 Endocrine system| 04921 Oxytocin signaling pathway| 6263 (RYR3)| 09154 Digestive system| 04970 Salivary secretion| 6263 (RYR3)| 09159 Environmental adaptation| 04713 Circ…
RAET1G	hsa:353091	hsa04650	Natural killer cell mediated cytotoxicity	KEGG Orthology (KO) [BR:hsa00001]| 09150 Organismal Systems| 09151 Immune system| 04650 Natural killer cell mediated cytotoxicity| 353091 (RAET1G)
COL5A2	hsa:1290	hsa04974	Protein digestion and absorption	KEGG Orthology (KO) [BR:hsa00001]| 09150 Organismal Systems| 09154 Digestive system| 04974 Protein digestion and absorption| 1290 (COL5A2)| 09180 Brite Hierarchies| 09183 Protein families: signaling and cellular processes| 00536 Glycosaminoglycan binding proteins [BR:hsa00536]| 1290 (COL5A2)|Glycosaminoglycan binding proteins [BR:hsa00536]| Heparan sulfate / Heparin| Extracellular matrix molecule…
CASP12	hsa:100506742	hsa04141;hsa04210;hsa04621;hsa05010;hsa05014;hsa05020;hsa05022;hsa05161	Protein processing in endoplasmic reticulum;Apoptosis;NOD-like receptor signaling pathway;Alzheimer disease;Amyotrophic lateral sclerosis;Prion disease;Pathways of neurodegeneration - multiple diseases;Hepatitis B	KEGG Orthology (KO) [BR:hsa00001]| 09120 Genetic Information Processing| 09123 Folding, sorting and degradation| 04141 Protein processing in endoplasmic reticulum| 100506742 (CASP12)| 09140 Cellular Processes| 09143 Cell growth and death| 04210 Apoptosis| 100506742 (CASP12)| 09150 Organismal Systems| 09151 Immune system| 04621 NOD-like receptor signaling pathway| 100506742 (CASP12)| 09160 Human D…
ORM2	hsa:5005	NA	NA	KEGG Orthology (KO) [BR:hsa00001]| 09180 Brite Hierarchies| 09183 Protein families: signaling and cellular processes| 04147 Exosome [BR:hsa04147]| 5005 (ORM2)|Exosome [BR:hsa04147]| Exosomal proteins| Exosomal proteins of other cancer cells| 5005 (ORM2)
ORM1	hsa:5004	NA	NA	KEGG Orthology (KO) [BR:hsa00001]| 09180 Brite Hierarchies| 09183 Protein families: signaling and cellular processes| 04147 Exosome [BR:hsa04147]| 5004 (ORM1)|Exosome [BR:hsa04147]| Exosomal proteins| Exosomal proteins of other cancer cells| 5004 (ORM1)
ZNF853	hsa:54753	hsa05168	Herpes simplex virus 1 infection	KEGG Orthology (KO) [BR:hsa00001]| 09160 Human Diseases| 09172 Infectious disease: viral| 05168 Herpes simplex virus 1 infection| 54753 (ZNF853)| 09180 Brite Hierarchies| 09182 Protein families: genetic information processing| 03000 Transcription factors [BR:hsa03000]| 54753 (ZNF853)|Transcription factors [BR:hsa03000]| Eukaryotic type| Zinc finger| Cys2His2 others| 54753 (ZNF853)
CASTOR1	hsa:652968	hsa04150	mTOR signaling pathway	KEGG Orthology (KO) [BR:hsa00001]| 09130 Environmental Information Processing| 09132 Signal transduction| 04150 mTOR signaling pathway| 652968 (CASTOR1)
HS3ST5	hsa:222537	hsa00534	Glycosaminoglycan biosynthesis - heparan sulfate / heparin	KEGG Orthology (KO) [BR:hsa00001]| 09100 Metabolism| 09107 Glycan biosynthesis and metabolism| 00534 Glycosaminoglycan biosynthesis - heparan sulfate / heparin| 222537 (HS3ST5)| 09180 Brite Hierarchies| 09181 Protein families: metabolism| 01003 Glycosyltransferases [BR:hsa01003]| 222537 (HS3ST5)|Enzymes [BR:hsa01000]| 2. Transferases| 2.8 Transferring sulfur-containing groups| 2.8.2 Sulfotransfer…
ZNF488	hsa:118738	NA	NA
ZBTB8B	hsa:728116	NA	NA	KEGG Orthology (KO) [BR:hsa00001]| 09180 Brite Hierarchies| 09182 Protein families: genetic information processing| 03000 Transcription factors [BR:hsa03000]| 728116 (ZBTB8B)| 04121 Ubiquitin system [BR:hsa04121]| 728116 (ZBTB8B)|Transcription factors [BR:hsa03000]| Eukaryotic type| Zinc finger| Cys2His2 BTB-ZF factors| 728116 (ZBTB8B)|Ubiquitin system [BR:hsa04121]| Ubiquitin ligases (E3)| Multi…

## Sheet: TableS2
Table S2. Related to Figure 2. Clinical characteristics among different metabolic-pathway-based subtypes in the TCGA-HCC cohort.
		total	cluster1	cluster2	cluster3	cluster4		p-values
gender								0.06204
	female	110	21	39	19	31
	male	233	69	56	34	74
Age,year								0.1152
	<60	163	43	48	31	41
	>=60	180	47	47	22	64
Stage								0.001248
	StageI	170	57	48	13	52
	StageII	85	15	25	17	28
	StageIII-IV	88	18	22	23	25
Tumor size, cm								0.0001502
	>5cm	171	33	46	40	52
	≤5cm	172	57	49	13	53
vascular invasion								0.01699
	NO	258	73	73	31	81
	YES	84	17	21	22	24
Follow up, day
	median	34.69	684	644	412	476
	IQR	7-68.5	388.8-1621	374-1252	195-757	248-827
RFS events		115	22	26	29	38

## Sheet: TableS3
Table S3. Related to Figure 3. Comparison of gene mutation frequency among subtypes in ZS-SEQ-HCC cohort.
		mutation frequency				P_values
genes	pathway	cluster1.frq	cluster2.frq	cluster3.frq	cluster4.frq	p.2vs1	p.3vs1	p.4vs1	p.3vs2	p.4vs2	p.4vs3	p.14vs23	p.3vs124	p.2vs134
PRKDC	Cell Cycle	0	0.111111	0	0	0.665572	0.65476	0.363217	0.953629	0.0352652	0.0781407	0.834892	0.902936	0.834193
HMCN1	HIPPO	0	0.222222	0	0	0.0399685	0.199622	NA	0.277417	0.0399685	0.199622	0.0129792	0.917257	0.0722228
FAT1	HIPPO	0.166667	0	0	0	0.0133491	0.355918	0.350617	0.0277801	0.0656043	0.716913	0.0603199	0.120451	0.0258094
DLG1	HIPPO	0.166667	0	0	0	0.209052	0.363217	0.363217	0.0509332	0.0509332	NA	0.162491	0.0304396	0.0710411
TCF7L2	HIPPO	0	0.111111	0.142857	0	1	0.174688	0.418898	0.0805162	0.333882	0.350617	0.861446	0.0107596	0.321824
MLX	MYC	0	0.222222	0	0	0.734881	0.174688	0.174688	0.103786	0.103786	NA	0.543333	0.0304396	0.19671
NCOR1	NOTCH	0	0.111111	0	0	0.509397	0.174688	0.265001	0.195016	0.449956	0.350617	0.488574	0.029001	0.731869
NOTCH2	NOTCH	0	0.111111	0	0	1	0.235387	0.712888	0.0222039	0.533603	0.00619752	0.162284	0.000240722	0.634332
EIF4EBP1	PI3K	0.166667	0.222222	0.142857	0	0.209052	0.363217	0.845506	0.0509332	0.140397	0.350617	0.352571	0.0159148	0.0990363
FLT4	PI3K	0.166667	0.111111	0	0	0.365164	0.419756	0.0335324	0.141738	0.0203909	0.0941328	0.0787379	0.502064	0.0841212
IFNA1	PI3K	0	0.222222	0	0	0.492672	0.363217	0.845506	0.0805162	0.333882	0.350617	0.752038	0.0216455	0.211751
ITGB4	PI3K	0	0.111111	0.142857	0.125	0.159921	0.174688	0.76115	0.0559676	0.12143	0.170471	0.279072	0.0126723	0.097825
TNR	PI3K	0	0.111111	0	0	0.0652848	0.355918	NA	0.134793	0.0652848	0.355918	0.040969	0.45897	0.080918
VWF	PI3K	0	0	0.142857	0	0.675025	0.174688	0.174688	0.16902	0.16902	NA	0.891159	0.0426224	0.446401
PLCG2	RTK RAS	0	0.222222	0	0.125	NA	0.172308	0.170471	0.172308	0.170471	0.887142	0.891159	0.338174	0.0422856
LAT	RTK RAS	0	0.111111	0	0	0.573674	0.363217	0.727686	0.195016	0.775796	0.170471	0.881022	0.0304396	0.461156
RASA4	RTK RAS	0	0.111111	0	0	0.0732609	0.0335324	0.0481028	0.346594	0.709403	0.350617	0.100707	0.014726	0.57104
PLA2G4C	RTK RAS	0	0.111111	0	0	0.824789	0.174688	0.418898	0.0509332	0.393978	0.350617	0.674519	0.00825936	0.364126
PLD2	RTK RAS	0	0.111111	0	0	0.0352652	0.355918	0.350617	0.204251	0.0677822	0.619826	0.0400915	0.754729	0.0708314
CACNA1B	RTK RAS	0.666667	1	1	1	0.479812	0.203111	0.340207	0.16902	0.621736	0.350617	0.393737	0.0304396	0.865425
CACNA1S	RTK RAS	0.333333	0.222222	0	0	0.762329	0.363217	0.495989	0.0805162	0.333882	0.350617	0.690206	0.0497312	0.529039
RPS6KA1	RTK RAS	0	0.111111	0	0	0.763637	0.174688	0.418898	0.16902	0.339283	0.350617	0.863222	0.0313906	0.346974
RPS6KA2	RTK RAS	0	0.111111	0	0	0.133094	0.363217	0.363217	0.0133491	0.0133491	NA	0.0964949	0.0107596	0.0206123
FLNC	RTK RAS	0.166667	0	0	0.125	0.265206	0.203111	0.203111	0.0827304	0.0827304	NA	0.215269	0.0390895	0.113482
CSNK1A1	WNT	0.166667	0.444444	0.142857	0	0.16902	NA	0.079602	0.16902	0.525714	0.079602	0.536012	0.0216455	0.641685

## Sheet: TableS4
Table S4. Related to Figure 4. Annotation of quantified metabolites from ZS-SEQ-HCC cohort and comparison of metabolites among subtypes.
Metabolite name	Adduct type	Reference m/z	Formula	Ontology	INCHIKEY	SMILES	HMDB ID	KEGG ID	pathway	Ratio_cluster2/cluster1	Ratio_cluster3/cluster1	Ratio_cluster4/cluster1	Ratio_cluster3/cluster2	Ratio_cluster4/cluster2	Ratio_cluster4/cluster3	pvalue_cluster2/cluster1	pvalue_cluster3/cluster1	pvalue_cluster4/cluster1	pvalue_cluster3/cluster2	pvalue_cluster4/cluster2	pvalue_cluster4/cluster3	VIP12	VIP13	VIP14	VIP23	VIP24	VIP34	average_cluster1	average_cluster2	average_cluster3	average_cluster4
Phosphoric acid	[M-H]-	96.9696	H3O4P	Non-metal phosphates	NBIIXXVUZAFLBC-UHFFFAOYSA-N	O=P(O)(O)O	HMDB0002142	C00009	Oxidative phosphorylation[hsa00190];ABC transporters[hsa02010];Parathyroid hormone synthesis, secretion and action[hsa04928];Mineral absorption[hsa04978];Parkinson disease[hsa05012];Pathways of neurodegeneration - multiple diseases[hsa05022]	1.1382	1.83667	0.965543	1.61366	0.848306	0.525704	0.347725	0.245022	0.459322	0.240449	0.305111	0.203591	0.59726	1.73901	0.162954	1.15567	0.250726	0.997476	372406	423873	683985	359574
Adenosine Monophosphate	[M-H2O-H]-	346.134	C10H14N5O7P	Purine ribonucleoside monophosphates	UDMBCSSLTHHNCD-KQYNXXCUSA-N	O=P(O)(O)OCC1OC(N2C=NC=3C(=NC=NC32)N)C(O)C1O	HMDB0000045	C00020	Purine metabolism[hsa00230];Metabolic pathways[hsa01100];Biosynthesis of cofactors[hsa01240];Antifolate resistance[hsa01523];cGMP-PKG signaling pathway[hsa04022];cAMP signaling pathway[hsa04024];FoxO signaling pathway[hsa04068];mTOR signaling pathway[hsa04150];PI3K-Akt signaling pathway[hsa04151];AMPK signaling pathway[hsa04152];Longevity regulating pathway[hsa04211];Olfactory transduction[hsa047…	0.340424	1.24581	3.66966	3.65958	10.7797	2.9456	0.0470528	0.365852	0.00654824	0.0391624	0.000103938	0.0102077	0.25398	0.0294174	0.242048	0.128992	0.211076	0.240972	4152.67	1413.67	5173.43	15238.9
S-Adenosyl-L-homocysteine	[M-H]-	383.114	C14H20N6O5S	5'-deoxy-5'-thionucleosides	ZJUKTBDSGOFHSH-WFMPWKQPSA-N	N[C@@H](CCSC[C@H]1O[C@H]([C@H](O)[C@@H]1O)N1C=NC2=C(N)N=CN=C12)C(O)=O	HMDB0000939	C00021	Cysteine and methionine metabolism[hsa00270];Metabolic pathways[hsa01100];Biosynthesis of amino acids[hsa01230];Biosynthesis of cofactors[hsa01240];Chemical carcinogenesis - reactive oxygen species[hsa05208]	0.844638	0.749373	0.90401	0.887212	1.07029	1.20636	0.199376	0.0336841	0.21722	0.258741	0.334135	0.0214613	0.108383	0.538151	0.108287	0.127801	0.0166236	0.113779	24022	20289.9	18001.4	21716.1
Pyruvic acid	[M+FA-H]-	87.0088	C3H4O3	Alpha-keto acids and derivatives	LCTONWCANYUPML-UHFFFAOYSA-N	O=C(O)C(=O)C	HMDB0000243	C00022	Glycolysis / Gluconeogenesis[hsa00010];Citrate cycle (TCA cycle)[hsa00020];Pentose phosphate pathway[hsa00030];Pentose and glucuronate interconversions[hsa00040];Ascorbate and aldarate metabolism[hsa00053];Alanine, aspartate and glutamate metabolism[hsa00250];Glycine, serine and threonine metabolism[hsa00260];Cysteine and methionine metabolism[hsa00270];Valine, leucine and isoleucine biosynthesis…	1.07217	1.00917	0.971985	0.941237	0.906556	0.963154	0.40183	0.466486	0.446624	0.403585	0.361004	0.417041	0.0377037	0.0585569	0.00424352	0.0190558	0.000948658	0.00354234	4754.83	5098	4798.43	4621.62
Glutamic acid	[M-H2O-H]-	146.046	C5H9NO4	Glutamic acid and derivatives	WHUUTDBJXJRKMK-UHFFFAOYNA-N	O=C(O)CCC(N)C(=O)O	HMDB0000148	C00025	Arginine biosynthesis[hsa00220];Alanine, aspartate and glutamate metabolism[hsa00250];Arginine and proline metabolism[hsa00330];Histidine metabolism[hsa00340];Taurine and hypotaurine metabolism[hsa00430];Glutathione metabolism[hsa00480];Neomycin, kanamycin and gentamicin biosynthesis[hsa00524];Glyoxylate and dicarboxylate metabolism[hsa00630];Butanoate metabolism[hsa00650];Porphyrin and chlorophy…	0.235369	0.70675	0.784615	3.00273	3.33356	1.11017	0.0714102	0.309679	0.349615	0.00050164	0.000591069	0.340054	0.525915	0.473547	0.0409995	0.362891	0.235059	0.0822892	27231.5	6409.44	19245.9	21366.2
L-Glutamic acid	[M-H]-	146.046	C5H9NO4	Glutamic acid and derivatives	WHUUTDBJXJRKMK-VKHMYHEASA-N	N[C@@H](CCC(O)=O)C(O)=O	HMDB0000148	C00025	Arginine biosynthesis[hsa00220];Alanine, aspartate and glutamate metabolism[hsa00250];Arginine and proline metabolism[hsa00330];Histidine metabolism[hsa00340];Taurine and hypotaurine metabolism[hsa00430];Glutathione metabolism[hsa00480];Neomycin, kanamycin and gentamicin biosynthesis[hsa00524];Glyoxylate and dicarboxylate metabolism[hsa00630];Butanoate metabolism[hsa00650];Porphyrin and chlorophy…	0.938695	0.918168	0.795813	0.978132	0.847787	0.866741	0.382678	0.37861	0.179097	0.459101	0.193541	0.283689	0.108087	0.383282	0.242654	0.0125754	0.20048	0.183684	473237	444225	434511	376608
2-Oxoglutaric acid	[M-H]-	145.014	C5H6O5	Gamma-keto acids and derivatives	KPGXRSRHYNQIFN-UHFFFAOYSA-N	OC(=O)CCC(=O)C(O)=O	HMDB0000208	C00026	Citrate cycle (TCA cycle)[hsa00020];Pentose and glucuronate interconversions[hsa00040];Ascorbate and aldarate metabolism[hsa00053];Arginine biosynthesis[hsa00220];Alanine, aspartate and glutamate metabolism[hsa00250];Lysine degradation[hsa00310];Histidine metabolism[hsa00340];Taurine and hypotaurine metabolism[hsa00430];Glyoxylate and dicarboxylate metabolism[hsa00630];Butanoate metabolism[hsa006…	1.00312	1.24967	1.64538	1.24578	1.64026	1.31665	0.496304	0.245467	0.0967258	0.238847	0.0714497	0.202027	0.0393595	0.251788	0.169647	0.0222237	0.135124	0.145402	11501	11536.9	14372.4	18923.5
GLYCINE	[M-2H]-	74.0242	C2H5NO2	Alpha amino acids	DHMQDGOQFOQNFH-UHFFFAOYSA-N	O=C(O)CN	HMDB0000123	C00037	Primary bile acid biosynthesis[hsa00120];Purine metabolism[hsa00230];Glycine, serine and threonine metabolism[hsa00260];Lysine degradation[hsa00310];Phosphonate and phosphinate metabolism[hsa00440];Glutathione metabolism[hsa00480];Glyoxylate and dicarboxylate metabolism[hsa00630];Thiamine metabolism[hsa00730];Porphyrin and chlorophyll metabolism[hsa00860];Aminoacyl-tRNA biosynthesis[hsa00970];Met…	0.659741	1.04162	1.59192	1.57883	2.41294	1.52831	0.0703708	0.400592	0.00296456	0.0428668	0.000210317	0.00355961	0.263533	0.0429941	0.240637	0.20366	0.222396	0.218878	15546.5	10256.7	16193.6	24748.8
L-ALANINE	[M-H]-	88.0399	C3H7NO2	Alanine and derivatives	QNAYBMKLOCPYGJ-UWTATZPHSA-N	O=C(O)C(N)C	HMDB0000161	C00041	Alanine, aspartate and glutamate metabolism[hsa00250];Cysteine and methionine metabolism[hsa00270];Taurine and hypotaurine metabolism[hsa00430];Selenocompound metabolism[hsa00450];Aminoacyl-tRNA biosynthesis[hsa00970];Metabolic pathways[hsa01100];Carbon metabolism[hsa01200];Biosynthesis of amino acids[hsa01230];ABC transporters[hsa02010];Sulfur relay system[hsa04122];Protein digestion and absorpt…	0.959235	1.10884	0.858777	1.15597	0.895273	0.774481	0.447783	0.389456	0.28895	0.340063	0.353739	0.227732	0.0366121	0.180226	0.0168593	0.0883043	0.00963398	0.0680318	10063	9652.78	11158.3	8641.88
SUCCINIC ACID	[M-H]-	117.019	C4H6O4	Dicarboxylic acids and derivatives	KDYFGRWQOYBRFD-UHFFFAOYSA-N	OC(=O)CCC(O)=O	HMDB0000254	C00042	Citrate cycle (TCA cycle)[hsa00020];Oxidative phosphorylation[hsa00190];Alanine, aspartate and glutamate metabolism[hsa00250];Lysine degradation[hsa00310];Tyrosine metabolism[hsa00350];Phenylalanine metabolism[hsa00360];Pyruvate metabolism[hsa00620];Glyoxylate and dicarboxylate metabolism[hsa00630];Propanoate metabolism[hsa00640];Butanoate metabolism[hsa00650];Nicotinate and nicotinamide metaboli…	0.283745	1.13931	2.45305	4.01526	8.64527	2.15311	0.0230209	0.366179	0.000159653	0.0127257	2.77488e-07	0.000644206	2.93118	0.26555	2.2988	2.04176	2.26814	2.29728	608592	172685	693374	1.49291e+06
Uridine 5'-diphospho-N-acetylglucosamine	[M-H]-	606.074	C17H27N3O17P2	Pyrimidine nucleotide sugars	LFTYTUAZOPRMMI-CFRASDGPSA-N	CC(O)=N[C@H]1[C@@H](OP(O)(=O)OP(O)(=O)OC[C@H]2O[C@H]([C@H](O)[C@@H]2O)N2C=CC(O)=NC2=O)O[C@H](CO)[C@@H](O)[C@@H]1O	HMDB0000290	C00043	Amino sugar and nucleotide sugar metabolism[hsa00520];Neomycin, kanamycin and gentamicin biosynthesis[hsa00524];Metabolic pathways[hsa01100];Insulin resistance[hsa04931];Diabetic cardiomyopathy[hsa05415]	6.65803	1.13068	1.58169	0.169822	0.237562	1.39889	0.13091	0.281221	0.0107181	0.117078	0.119604	0.0372557	0.357959	0.104306	0.0494721	0.172018	0.109273	0.0394187	1415.33	9423.33	1600.29	2238.62
L-LYSINE	[M-H]-	145.098	C6H14N2O2	Alpha amino acids	KDXKERNSBIXSRK-UHFFFAOYSA-N	O=C(O)C(N)CCCCN	HMDB0000182	C00047	Lysine degradation[hsa00310];Biotin metabolism[hsa00780];Aminoacyl-tRNA biosynthesis[hsa00970];Metabolic pathways[hsa01100];2-Oxocarboxylic acid metabolism[hsa01210];Biosynthesis of amino acids[hsa01230];ABC transporters[hsa02010];Protein digestion and absorption[hsa04974]	0.524413	1.03236	1.41846	1.96859	2.70484	1.374	0.0314191	0.420877	0.0099523	0.0148498	0.000223503	0.00642105	1.56799	0.39152	0.796536	1.11165	0.954014	0.739928	301325	158019	311074	427416
Aspartic acid	[M-H]-	132.03	C4H7NO4	Aspartic acid and derivatives	CKLJMWTZIZZHCS-UHFFFAOYNA-N	O=C(O)CC(N)C(=O)O	HMDB0000191	C00049	Arginine biosynthesis[hsa00220];Alanine, aspartate and glutamate metabolism[hsa00250];Glycine, serine and threonine metabolism[hsa00260];Cysteine and methionine metabolism[hsa00270];Histidine metabolism[hsa00340];beta-Alanine metabolism[hsa00410];Nicotinate and nicotinamide metabolism[hsa00760];Pantothenate and CoA biosynthesis[hsa00770];Aminoacyl-tRNA biosynthesis[hsa00970];Metabolic pathways[hs…	0.767202	0.83303	0.478367	1.0858	0.623522	0.574249	0.231513	0.340615	0.0264627	0.420794	0.087871	0.112303	0.396718	0.224746	0.591426	0.327075	0.290301	0.477747	194321	149083	161875	92956.8
Glutathione	[M-H]-	306.077	C10H17N3O6S	Peptides	RWSXRVCMGQZWBV-WDSKDSINSA-N	O=C(O)CN=C(O)C(N=C(O)CCC(N)C(=O)O)CS	HMDB0062697	C00051	Cysteine and methionine metabolism[hsa00270];Glutathione metabolism[hsa00480];Metabolic pathways[hsa01100];Biosynthesis of cofactors[hsa01240];ABC transporters[hsa02010];Ferroptosis[hsa04216];Thyroid hormone synthesis[hsa04918];Bile secretion[hsa04976];Chemical carcinogenesis - reactive oxygen species[hsa05208];Diabetic cardiomyopathy[hsa05415]	0.90825	1.33624	0.917627	1.47123	1.01032	0.686721	0.411915	0.221113	0.218752	0.199166	0.489232	0.129459	0.0290521	0.303281	0.0302876	0.0454325	0.00535232	0.0639785	4673.33	4244.56	6244.71	4288.38
L-(+)-Arginine	[M-H]-	173.104	C6H14N4O2	L-alpha-amino acids	ODKSFYDXXFIFQN-BYPYZUCNSA-N	N[C@@H](CCCNC(N)=N)C(O)=O	HMDB0000517	C00062	Arginine biosynthesis[hsa00220];Arginine and proline metabolism[hsa00330];Aminoacyl-tRNA biosynthesis[hsa00970];Metabolic pathways[hsa01100];Biosynthesis of amino acids[hsa01230];ABC transporters[hsa02010];mTOR signaling pathway[hsa04150];Protein digestion and absorption[hsa04974];Amyotrophic lateral sclerosis[hsa05014];Pathways of neurodegeneration - multiple diseases[hsa05022];Chagas disease[hs…	0.620578	0.841698	0.229755	1.35631	0.370227	0.272966	0.124232	0.362308	0.00309104	0.272629	0.0318043	0.0344428	0.420854	0.148366	0.422954	0.0990197	0.206565	0.295145	45323.3	28126.7	38148.6	10413.2
Glutamine	[M-H]-	145.062	C5H10N2O3	Alpha amino acids	ZDXPYRJPNDTMRX-UHFFFAOYNA-N	NC(CCC(O)=N)C(O)=O	HMDB0000641	C00064	Arginine biosynthesis[hsa00220];Purine metabolism[hsa00230];Pyrimidine metabolism[hsa00240];Alanine, aspartate and glutamate metabolism[hsa00250];Glyoxylate and dicarboxylate metabolism[hsa00630];Vitamin B6 metabolism[hsa00750];Nitrogen metabolism[hsa00910];Aminoacyl-tRNA biosynthesis[hsa00970];Metabolic pathways[hsa01100];Biosynthesis of amino acids[hsa01230];Biosynthesis of cofactors[hsa01240];…	1.58951	0.839661	1.40879	0.52825	0.886304	1.67781	0.0710353	0.250646	0.0508236	0.0248862	0.297342	0.0101655	0.916641	0.536215	0.310149	0.593947	0.103877	0.391194	56279.3	89456.8	47255.6	79285.9
L-METHIONINE	[M-H]-	148.043	C5H11NO2S	Methionine and derivatives	FFEARJCKVFRZRR-UHFFFAOYSA-N	O=C(O)C(N)CCSC	HMDB0000696	C00073	Cysteine and methionine metabolism[hsa00270];Aminoacyl-tRNA biosynthesis[hsa00970];Metabolic pathways[hsa01100];2-Oxocarboxylic acid metabolism[hsa01210];Biosynthesis of amino acids[hsa01230];Biosynthesis of cofactors[hsa01240];Antifolate resistance[hsa01523];Protein digestion and absorption[hsa04974];Mineral absorption[hsa04978];Central carbon metabolism in cancer[hsa05230]	1.0573	0.847233	0.981905	0.80132	0.928694	1.15895	0.426329	0.271973	0.468472	0.217862	0.379944	0.2331	0.124203	0.324835	0.0428021	0.115649	0.0160494	0.0868097	20527.8	21704	17391.9	20156.4
Methionine	[M+FA-H]-	148.044	C5H11NO2S	Methionine and derivatives	FFEARJCKVFRZRR-UHFFFAOYNA-N	O=C(O)C(N)CCSC	HMDB0000696	C00073	Cysteine and methionine metabolism[hsa00270];Aminoacyl-tRNA biosynthesis[hsa00970];Metabolic pathways[hsa01100];2-Oxocarboxylic acid metabolism[hsa01210];Biosynthesis of amino acids[hsa01230];Biosynthesis of cofactors[hsa01240];Antifolate resistance[hsa01523];Protein digestion and absorption[hsa04974];Mineral absorption[hsa04978];Central carbon metabolism in cancer[hsa05230]	0.856186	0.800541	1.15432	0.935008	1.34821	1.44192	0.352213	0.288913	0.334762	0.418501	0.145312	0.0740401	0.0423064	0.36346	0.0940512	0.036362	0.0865228	0.160366	18124.2	15517.7	14509.1	20921
Ornithine	[M-H]-	131.083	C5H12N2O2	L-alpha-amino acids	AHLPHDHHMVZTML-UHFFFAOYNA-N	O=C(O)C(N)CCCN	HMDB0000214	C00077	Arginine biosynthesis[hsa00220];Arginine and proline metabolism[hsa00330];Glutathione metabolism[hsa00480];Metabolic pathways[hsa01100];2-Oxocarboxylic acid metabolism[hsa01210];Biosynthesis of amino acids[hsa01230];ABC transporters[hsa02010]	0.32865	2.51203	0.437293	7.64347	1.33057	0.174079	0.103974	0.152391	0.160599	0.02794	0.296207	0.0430937	0.183664	0.585676	0.0744858	0.226367	0.0224177	0.163236	3167.5	1041	7956.86	1385.12
Tryptophan	[M-H]-	203.083	C11H12N2O2	Indolyl carboxylic acids and derivatives	QIVBCDIJIAJPQS-UHFFFAOYNA-N	NC(CC1=CNC2=CC=CC=C12)C(O)=O	HMDB0000929	C00078	Glycine, serine and threonine metabolism[hsa00260];Tryptophan metabolism[hsa00380];Phenylalanine, tyrosine and tryptophan biosynthesis[hsa00400];Aminoacyl-tRNA biosynthesis[hsa00970];Metabolic pathways[hsa01100];2-Oxocarboxylic acid metabolism[hsa01210];Biosynthesis of amino acids[hsa01230];Biosynthesis of cofactors[hsa01240];Serotonergic synapse[hsa04726];Protein digestion and absorption[hsa0497…	0.609255	1.00497	1.33167	1.64952	2.18574	1.32508	0.0543918	0.487808	0.0106725	0.04653	0.00104056	0.0158269	2.8016	0.0314723	1.52837	1.99762	1.7808	1.46585	1.42812e+06	870092	1.43523e+06	1.9018e+06
Phenylalanine	[M-H]-	164.072	C9H11NO2	Phenylalanine and derivatives	COLNVLDHVKWLRT-UHFFFAOYNA-N	O=C(O)C(N)CC=1C=CC=CC1	HMDB0000159	C00079	Phenylalanine metabolism[hsa00360];Phenylalanine, tyrosine and tryptophan biosynthesis[hsa00400];Aminoacyl-tRNA biosynthesis[hsa00970];Metabolic pathways[hsa01100];2-Oxocarboxylic acid metabolism[hsa01210];Biosynthesis of amino acids[hsa01230];ABC transporters[hsa02010];Protein digestion and absorption[hsa04974];Mineral absorption[hsa04978];Central carbon metabolism in cancer[hsa05230]	0.574699	1.14624	2.63944	1.9945	4.59273	2.30269	0.171348	0.351344	0.000206291	0.121818	0.000126043	0.00149659	0.156277	0.0636049	0.240987	0.125061	0.204039	0.249341	6338	3642.44	7264.86	16728.8
L-Tyrosine	[M-H]-	180.067	C9H11NO3	Tyrosine and derivatives	OUYCCCASQSFEME-QMMMGPOBSA-N	N[C@@H](CC1=CC=C(O)C=C1)C(O)=O	HMDB0000158	C00082	Ubiquinone and other terpenoid-quinone biosynthesis[hsa00130];Tyrosine metabolism[hsa00350];Phenylalanine metabolism[hsa00360];Phenylalanine, tyrosine and tryptophan biosynthesis[hsa00400];Thiamine metabolism[hsa00730];Aminoacyl-tRNA biosynthesis[hsa00970];Metabolic pathways[hsa01100];2-Oxocarboxylic acid metabolism[hsa01210];Biosynthesis of amino acids[hsa01230];Biosynthesis of cofactors[hsa0124…	0.564527	0.854289	1.66307	1.51328	2.94596	1.94673	0.00451131	0.241563	0.000410542	0.0371067	1.85395e-08	0.000101994	0.693745	0.516958	0.370368	0.219682	0.431241	0.47933	47048	26559.9	40192.6	78244.2
Tyrosine	[M-H]-	180.067	C9H11NO3	Tyrosine and derivatives	OUYCCCASQSFEME-UHFFFAOYNA-N	O=C(O)C(N)CC1=CC=C(O)C=C1	HMDB0000158	C00082	Ubiquinone and other terpenoid-quinone biosynthesis[hsa00130];Tyrosine metabolism[hsa00350];Phenylalanine metabolism[hsa00360];Phenylalanine, tyrosine and tryptophan biosynthesis[hsa00400];Thiamine metabolism[hsa00730];Aminoacyl-tRNA biosynthesis[hsa00970];Metabolic pathways[hsa01100];2-Oxocarboxylic acid metabolism[hsa01210];Biosynthesis of amino acids[hsa01230];Biosynthesis of cofactors[hsa0124…	0.634495	0.84471	1.11713	1.33131	1.76066	1.3225	0.000551136	0.101769	0.0932795	0.0335315	1.68546e-05	0.0116762	3.13015	3.16716	0.21671	0.675971	1.21788	1.09455	1072717	680633	906135	1.19837e+06
SUCROSE	[M-H]-	341.108	C12H22O11	O-glycosyl compounds	CZMRCDWAGMRECN-UHFFFAOYSA-N	OCC1OC(OC2(OC(CO)C(O)C2O)CO)C(O)C(O)C1O	HMDB0000258	C00089	Galactose metabolism[hsa00052];Starch and sucrose metabolism[hsa00500];Metabolic pathways[hsa01100];ABC transporters[hsa02010];Taste transduction[hsa04742];Carbohydrate digestion and absorption[hsa04973]	0.0769527	0.160434	0.199232	2.08484	2.58902	1.24183	0.113933	0.169294	0.162029	0.0708911	0.00163172	0.28303	0.141731	0.27449	0.0544633	0.0200663	0.0283319	0.0226983	2453.17	188.778	393.571	488.75
Catechol	[M-H]-	109.029	C6H6O2	Catechols	YCIMNLLNPGFGHC-UHFFFAOYSA-N	OC=1C=CC=CC1O		C00090	Metabolic pathways[hsa01100]	0.0549231	0.461981	0.0495239	8.41141	0.901696	0.107199	0.0892949	0.27799	0.102421	0.139972	0.369885	0.152417	0.184514	0.242682	0.103822	0.111272	0.00175639	0.0731683	4025.83	221.111	1859.86	199.375
Carbocysteine	[M-H]-	178.018	C5H9NO4S	L-cysteine-S-conjugates	GBFLZEXEOZUWRN-UHFFFAOYNA-N	O=C(O)CSCC(N)C(=O)O	HMDB0000574	C00097	Glycine, serine and threonine metabolism[hsa00260];Cysteine and methionine metabolism[hsa00270];Taurine and hypotaurine metabolism[hsa00430];Glutathione metabolism[hsa00480];Thiamine metabolism[hsa00730];Pantothenate and CoA biosynthesis[hsa00770];Sulfur metabolism[hsa00920];Aminoacyl-tRNA biosynthesis[hsa00970];Metabolic pathways[hsa01100];Carbon metabolism[hsa01200];Biosynthesis of amino acids[…	0.224762	0.766409	0.413012	3.40987	1.83756	0.538892	0.0427647	0.338013	0.0977416	0.0290731	0.0588688	0.0966	0.707957	0.292444	0.239224	0.393931	0.131756	0.246211	35002	7867.11	26825.9	14456.2
Uridine 5'-monophosphate	[M-H2O-H]-	323.029	C9H13N2O9P	Pyrimidine ribonucleoside monophosphates	DJJCXFVJDGTHFX-XVFCMESISA-N	O[C@@H]1[C@@H](COP(O)(O)=O)O[C@H]([C@@H]1O)N1C=CC(O)=NC1=O	HMDB0000288	C00105	Pyrimidine metabolism[hsa00240];Metabolic pathways[hsa01100];Biosynthesis of cofactors[hsa01240]	0.135828	0.838035	0.860865	6.16983	6.33791	1.02724	9.30727e-07	0.171659	0.138886	8.917e-05	3.25548e-06	0.442315	3.04053	1.55153	0.15221	1.44751	0.911877	0.055963	291840	39640	244572	251235
URACIL	[M+Na-2H]-	111.019	C4H4N2O2	Pyrimidones	ISAKRJDGNUQOIC-UHFFFAOYSA-N	O=C1C=CNC(=O)N1	HMDB0000300	C00106	Pyrimidine metabolism[hsa00240];beta-Alanine metabolism[hsa00410];Pantothenate and CoA biosynthesis[hsa00770];Metabolic pathways[hsa01100]	0.865487	0.998971	0.821701	1.15423	0.949409	0.822548	0.263958	0.498267	0.10962	0.277152	0.391409	0.161174	0.182138	0.317497	0.18308	0.299816	0.00750621	0.254343	102015	88292.8	101910	83826
2-Oxobutyric acid	[M-H]-	101.024	C4H6O3	Short-chain keto acids and derivatives	TYEYBOSBBBHJIV-UHFFFAOYSA-N	CCC(=O)C(O)=O	HMDB0000005	C00109	Glycine, serine and threonine metabolism[hsa00260];Cysteine and methionine metabolism[hsa00270];Valine, leucine and isoleucine biosynthesis[hsa00290];Propanoate metabolism[hsa00640];Metabolic pathways[hsa01100];2-Oxocarboxylic acid metabolism[hsa01210];Biosynthesis of amino acids[hsa01230]	0.839743	1.34513	1.55421	1.60184	1.85082	1.15543	0.282839	0.0719079	0.0524488	0.0317355	0.0163898	0.24269	0.101153	0.389891	0.0926556	0.136739	0.0990372	0.0248103	4784.67	4017.89	6436	7436.38
Dihydroxyacetone phosphate	[M-H]-	168.991	C3H7O6P	Monosaccharide phosphates	GNGACRATGGDKBX-UHFFFAOYSA-N	O=C(CO)COP(=O)(O)O	HMDB0001473	C00111	Glycolysis / Gluconeogenesis[hsa00010];Pentose and glucuronate interconversions[hsa00040];Fructose and mannose metabolism[hsa00051];Galactose metabolism[hsa00052];Glycerolipid metabolism[hsa00561];Inositol phosphate metabolism[hsa00562];Glycerophospholipid metabolism[hsa00564];Propanoate metabolism[hsa00640];Nicotinate and nicotinamide metabolism[hsa00760];Metabolic pathways[hsa01100];Carbon meta…	1.09162	0.860857	1.13203	0.788603	1.03701	1.315	0.39653	0.291501	0.274262	0.246822	0.447119	0.119583	0.0691338	0.0930663	0.0589491	0.0469186	0.00897148	0.0606127	7461.17	8144.78	6423	8446.25
L-Leucine	[M-H]-	130.087	C6H13NO2	Leucine and derivatives	ROHFNLRQFUQHCH-YFKPBYRVSA-N	CC(C)C[C@H](N)C(O)=O	HMDB0000687	C00123	Valine, leucine and isoleucine degradation[hsa00280];Valine, leucine and isoleucine biosynthesis[hsa00290];Aminoacyl-tRNA biosynthesis[hsa00970];Metabolic pathways[hsa01100];2-Oxocarboxylic acid metabolism[hsa01210];Biosynthesis of amino acids[hsa01230];ABC transporters[hsa02010];mTOR signaling pathway[hsa04150];Protein digestion and absorption[hsa04974];Mineral absorption[hsa04978];Shigellosis[h…	0.524361	1.21114	2.07563	2.30974	3.95841	1.71379	0.14856	0.320577	0.000595679	0.0889301	0.000391707	0.0179101	0.428451	0.174892	0.497129	0.311641	0.418882	0.417177	35473.7	18601	42963.4	73630.4
Leucine	[M-H]-	130.087	C6H13NO2	Leucine and derivatives	ROHFNLRQFUQHCH-UHFFFAOYNA-N	O=C(O)C(N)CC(C)C	HMDB0000687	C00123	Valine, leucine and isoleucine degradation[hsa00280];Valine, leucine and isoleucine biosynthesis[hsa00290];Aminoacyl-tRNA biosynthesis[hsa00970];Metabolic pathways[hsa01100];2-Oxocarboxylic acid metabolism[hsa01210];Biosynthesis of amino acids[hsa01230];ABC transporters[hsa02010];mTOR signaling pathway[hsa04150];Protein digestion and absorption[hsa04974];Mineral absorption[hsa04978];Shigellosis[h…	0.618952	1.00485	1.4438	1.62347	2.33265	1.43683	0.0296046	0.486434	0.00252825	0.0295317	0.000138557	0.00522451	4.34757	0.183231	2.8545	2.87375	2.94659	2.62222	2.99484e+06	1.85366e+06	3.00937e+06	4.32395e+06
INOSINE 5'-PHOSPHATE	[2M+FA-H]-	347.039	C10H13N4O8P	Purine ribonucleoside monophosphates	GRSZFWQUAKGDAV-UHFFFAOYSA-N	O=C1N=CNC2=C1N=CN2C3OC(COP(=O)(O)O)C(O)C3O	HMDB0000175	C00130	Purine metabolism[hsa00230];Metabolic pathways[hsa01100];Biosynthesis of cofactors[hsa01240];Antifolate resistance[hsa01523];Taste transduction[hsa04742]	0.864675	1.0978	1.02792	1.26961	1.18879	0.936342	0.23259	0.320493	0.423642	0.12197	0.142258	0.340424	0.0568955	0.132035	0.0137981	0.0594464	0.0367368	0.0228489	4545.83	3930.67	4990.43	4672.75
His	[M-H]-	154.062	C6H9N3O2	Histidine and derivatives	HNDVDQJCIGZPNO-YFKPBYRVSA-N	N[C@@H](CC1=CN=CN1)C(O)=O	HMDB0000177	C00135	Histidine metabolism[hsa00340];beta-Alanine metabolism[hsa00410];Aminoacyl-tRNA biosynthesis[hsa00970];Metabolic pathways[hsa01100];Biosynthesis of amino acids[hsa01230];ABC transporters[hsa02010];Protein digestion and absorption[hsa04974];Central carbon metabolism in cancer[hsa05230]	0.159225	1.2596	2.05507	7.91082	12.9067	1.63153	0.000689607	0.155031	0.00807992	3.26583e-07	2.14681e-06	0.0123225	0.624744	0.345384	0.258689	0.365162	0.30191	0.1983	12362.7	1968.44	15572	25406.1
N-Acetylglucosamine	[M-H]-	220.083	C8H15NO6	N-acyl-alpha-hexosamines	OVRNDRQMDRJTHS-UHFFFAOYNA-N	OC(=NC1C(O)OC(CO)C(O)C1O)C	HMDB0000215	C00140	Amino sugar and nucleotide sugar metabolism[hsa00520];Metabolic pathways[hsa01100];ABC transporters[hsa02010]	0.236545	1.214	2.47435	5.13221	10.4603	2.03818	0.0093045	0.290374	0.00459045	0.00199212	1.13708e-05	0.0078158	0.405472	0.145797	0.302353	0.25476	0.288077	0.278944	9355.5	2213	11357.6	23148.8
Guanosine 5'-monophosphate	[M-H]-	362.051	C10H14N5O8P	Purine ribonucleoside monophosphates	RQFCJASXJCIDSX-UUOKFMHZSA-N	O[C@@H]1[C@@H](COP(O)(O)=O)O[C@H]([C@@H]1O)N1C=NC2=C1NC(=N)N=C2O	HMDB0001397	C00144	Purine metabolism[hsa00230];Metabolic pathways[hsa01100];Antifolate resistance[hsa01523];cGMP-PKG signaling pathway[hsa04022];Olfactory transduction[hsa04740];Taste transduction[hsa04742];Phototransduction[hsa04744]	0.239084	0.816691	0.970967	3.41591	4.06119	1.1889	7.64863e-06	0.126453	0.42908	0.000167017	2.1153e-05	0.177936	3.59441	2.0077	0.0326183	1.59773	1.07966	0.399424	462404	110553	377641	448978
L-PROLINE	[M-H2O-H]-	114.056	C5H9NO2	Proline and derivatives	ONIBWKKTOPOVIA-UHFFFAOYSA-N	O=C(O)C1NCCC1	HMDB0000162	C00148	Arginine and proline metabolism[hsa00330];Aminoacyl-tRNA biosynthesis[hsa00970];Metabolic pathways[hsa01100];Biosynthesis of amino acids[hsa01230];ABC transporters[hsa02010];Protein digestion and absorption[hsa04974];Mineral absorption[hsa04978];Central carbon metabolism in cancer[hsa05230]	0.639769	1.10104	1.97093	1.72099	3.08069	1.79007	0.176708	0.340701	0.00619977	0.112404	0.00196803	0.00989328	0.194039	0.116642	0.269927	0.214018	0.235131	0.223622	12909	8258.78	14213.3	25442.8
L-ASPARAGINE	[M-H]-	131.046	C4H8N2O3	Asparagine and derivatives	DCXYFEDJOCDNAF-UHFFFAOYSA-N	O=C(O)C(N)CC(=O)N	HMDB0000168	C00152	Alanine, aspartate and glutamate metabolism[hsa00250];Aminoacyl-tRNA biosynthesis[hsa00970];Metabolic pathways[hsa01100];Biosynthesis of amino acids[hsa01230];Protein digestion and absorption[hsa04974];Mineral absorption[hsa04978];Central carbon metabolism in cancer[hsa05230]	0.793643	0.913619	1.67347	1.15117	2.10859	1.83169	0.220898	0.372191	0.00869377	0.314309	0.000797283	0.00273839	0.182862	0.312221	0.369722	0.0908377	0.326636	0.384433	41825.7	33194.7	38212.7	69993.9
4-Hydroxybenzoic acid	[M-H]-	137.024	C7H6O3	Hydroxybenzoic acid derivatives	FJKROLUGYXJWQN-UHFFFAOYSA-N	OC(=O)C1=CC=C(O)C=C1	HMDB0000500	C00156	Ubiquinone and other terpenoid-quinone biosynthesis[hsa00130];Folate biosynthesis[hsa00790];Metabolic pathways[hsa01100];Biosynthesis of cofactors[hsa01240]	0.376922	1.48821	2.75199	3.94832	7.30123	1.8492	0.0121821	0.115923	0.0525224	0.00269641	0.00530241	0.105027	0.614792	0.904103	0.253498	0.451626	0.331168	0.216506	21188	7986.22	31532.1	58309.2
CITRATE	[M-H]-	191.019	C6H8O7	Tricarboxylic acids and derivatives	KRKNYBCHXYNGOX-UHFFFAOYSA-N	O=C(O)CC(O)(C(=O)O)CC(=O)O	HMDB0000094	C00158	Citrate cycle (TCA cycle)[hsa00020];Alanine, aspartate and glutamate metabolism[hsa00250];Glyoxylate and dicarboxylate metabolism[hsa00630];Metabolic pathways[hsa01100];Carbon metabolism[hsa01200];2-Oxocarboxylic acid metabolism[hsa01210];Biosynthesis of amino acids[hsa01230];Biosynthesis of cofactors[hsa01240];Taste transduction[hsa04742];Glucagon signaling pathway[hsa04922];Central carbon metab…	2.02147	0.953986	0.230895	0.471927	0.114221	0.242031	0.19044	0.473363	0.0405403	0.165722	0.0340059	0.0623168	0.900414	0.186876	0.383391	0.26716	0.421675	0.386788	48633.7	98311.4	46395.9	11229.2
Propionic acid	[M-H]-	73.0295	C3H6O2	Carboxylic acids	XBDQKXXYIPTUBI-UHFFFAOYSA-N	O=C(O)CC	HMDB0000237	C00163	Propanoate metabolism[hsa00640];Nicotinate and nicotinamide metabolism[hsa00760];Metabolic pathways[hsa01100];Carbohydrate digestion and absorption[hsa04973];Protein digestion and absorption[hsa04974]	0.295837	1.16774	2.51969	3.94723	8.51717	2.15776	0.0275233	0.344192	0.000210711	0.013056	4.67201e-07	0.000809705	1.09888	0.167345	37.5487	32.5563	36.4373	36.834	88517.2	26186.7	103365	223036
5'-METHYLTHIOADENOSINE	[M-H]-	296.082	C11H15N5O3S	5'-deoxy-5'-thionucleosides	WUUGFSXJNOTRMR-UHFFFAOYSA-N	OC1C(O)C(OC1N2C=NC=3C(=NC=NC32)N)CSC	HMDB0001173	C00170	Cysteine and methionine metabolism[hsa00270];Metabolic pathways[hsa01100]	0.282424	1.85391	1.91145	6.56428	6.768	1.03104	0.0104628	0.0417715	0.0475541	0.000356905	0.000587266	0.458506	0.19496	0.265458	0.0919236	0.151954	0.0974284	0.0268478	1524.5	430.556	2826.29	2914
Valine	[M-H]-	116.072	C5H11NO2	Valine and derivatives	KZSNJWFQEVHDMF-UHFFFAOYNA-N	O=C(O)C(N)C(C)C	HMDB0000883	C00183	Valine, leucine and isoleucine degradation[hsa00280];Valine, leucine and isoleucine biosynthesis[hsa00290];Pantothenate and CoA biosynthesis[hsa00770];Aminoacyl-tRNA biosynthesis[hsa00970];Metabolic pathways[hsa01100];2-Oxocarboxylic acid metabolism[hsa01210];Biosynthesis of amino acids[hsa01230];Biosynthesis of cofactors[hsa01240];ABC transporters[hsa02010];Protein digestion and absorption[hsa04…	0.588543	0.80495	1.73537	1.3677	2.94859	2.15587	0.116133	0.230371	0.0101198	0.21349	0.000358183	0.000216459	0.357998	0.417238	0.326549	0.173767	0.325417	0.389658	27696.8	16300.8	22294.6	48064.2
Lactic acid	[M-H]-	89.0244	C3H6O3	Alpha hydroxy acids and derivatives	JVTAAEKCZFNVCJ-UWTATZPHSA-N	C[C@@H](O)C(O)=O	HMDB0000190	C00186	Glycolysis / Gluconeogenesis[hsa00010];Fructose and mannose metabolism[hsa00051];Pyruvate metabolism[hsa00620];Propanoate metabolism[hsa00640];Metabolic pathways[hsa01100];cAMP signaling pathway[hsa04024];HIF-1 signaling pathway[hsa04066];Glucagon signaling pathway[hsa04922];Central carbon metabolism in cancer[hsa05230]	0.818048	1.38931	1.62321	1.69832	1.98425	1.16836	0.243677	0.0645163	0.0427728	0.00894291	0.0060259	0.215554	0.580184	3.00027	1.05308	1.36094	0.943072	0.526295	333130	272517	462822	540742
Threonine	[M-H]-	118.051	C4H9NO3	L-alpha-amino acids	AYFVYJQAPQTCCC-UHFFFAOYNA-N	CC(O)C(N)C(O)=O	HMDB0000167	C00188	Glycine, serine and threonine metabolism[hsa00260];Valine, leucine and isoleucine biosynthesis[hsa00290];Porphyrin and chlorophyll metabolism[hsa00860];Aminoacyl-tRNA biosynthesis[hsa00970];Metabolic pathways[hsa01100];Biosynthesis of amino acids[hsa01230];ABC transporters[hsa02010];Protein digestion and absorption[hsa04974];Mineral absorption[hsa04978]	0.641663	1.08937	2.18383	1.69772	3.40339	2.00468	0.113044	0.351572	0.00101275	0.047804	4.34435e-05	0.000646026	0.500441	0.141847	0.695093	0.407302	0.596468	0.669038	61943	39746.6	67478.6	135273
ADENOSINE	[M-H]-	266.089	C10H13N5O4	Purine nucleosides	OIRDTQYFTABQOQ-UHFFFAOYSA-N	OCC1OC(N2C=NC=3C(=NC=NC32)N)C(O)C1O	HMDB0000050	C00212	Purine metabolism[hsa00230];Metabolic pathways[hsa01100];ABC transporters[hsa02010];cGMP-PKG signaling pathway[hsa04022];cAMP signaling pathway[hsa04024];Sphingolipid signaling pathway[hsa04071];Neuroactive ligand-receptor interaction[hsa04080];Vascular smooth muscle contraction[hsa04270];Regulation of lipolysis in adipocytes[hsa04923];Renin secretion[hsa04924];Parkinson disease[hsa05012];Morphin…	3.60009	1.33418	0.282738	0.370597	0.0785364	0.211918	0.121656	0.320001	0.0428719	0.136335	0.0426324	0.0242701	0.144563	0.10131	0.0389722	0.0785207	0.0588021	0.0465427	504	1814.44	672.429	142.5
Arachidonic acid	[M+FA-H]-	303.233	C20H32O2	Long-chain fatty acids	YZXBAPSDXZZRGB-DOFZRALJSA-N	CCCCC\C=C/C\C=C/C\C=C/C\C=C/CCCC(O)=O	HMDB0001043	C00219	Arachidonic acid metabolism[hsa00590];Linoleic acid metabolism[hsa00591];Biosynthesis of unsaturated fatty acids[hsa01040];Metabolic pathways[hsa01100];Ferroptosis[hsa04216];Necroptosis[hsa04217];Vascular smooth muscle contraction[hsa04270];Platelet activation[hsa04611];Fc epsilon RI signaling pathway[hsa04664];Fc gamma R-mediated phagocytosis[hsa04666];Retrograde endocannabinoid signaling[hsa047…	1.8758	4.52073	4.74577	2.41003	2.53	1.04978	0.146043	0.0345767	0.0161359	0.0514387	0.0255848	0.456205	0.0812033	0.320141	0.0994778	0.0783453	0.0666358	0.00063052	601.167	1127.67	2717.71	2853
Glucose	[M-H]-	179.063	C6H12O6	Hexoses	WQZGKKKJIJFFOK-GASJEMHNSA-N	OCC1OC(O)C(O)C(O)C1O	HMDB0000122	C00221	Glycolysis / Gluconeogenesis[hsa00010];Pentose phosphate pathway[hsa00030];Metabolic pathways[hsa01100];Carbon metabolism[hsa01200]	0.565505	1.37471	3.04276	2.43095	5.38062	2.21338	0.0146385	0.145856	6.02344e-06	0.00324834	3.07755e-09	0.000125997	0.873668	0.792185	0.960007	0.612369	0.859643	0.978234	76669	43356.7	105398	233286
Ketoleucine	[M-H]-	129.056	C6H10O3	Short-chain keto acids and derivatives	BKAJNAXTPSGJCU-UHFFFAOYSA-N	O=C(O)C(=O)CC(C)C	HMDB0000695	C00233	Valine, leucine and isoleucine degradation[hsa00280];Valine, leucine and isoleucine biosynthesis[hsa00290];Metabolic pathways[hsa01100];2-Oxocarboxylic acid metabolism[hsa01210];Biosynthesis of amino acids[hsa01230]	0.607068	1.71848	1.42598	2.83079	2.34896	0.829789	0.161186	0.0952657	0.155436	0.0176005	0.0271331	0.286122	0.802481	1.75104	0.288154	0.767585	0.463232	0.171397	87499.5	53118.1	150366	124772
2-Deoxycytidine-5-monophosphoric acid	[M+K-2H]-	306.05	C9H14N3O7P	Pyrimidine 2'-deoxyribonucleoside monophosphates	NCMVOABPESMRCP-UHFFFAOYNA-N	O=P(O)(O)OCC1OC(N2C=CC(=N)N=C2O)CC1O	HMDB0001202	C00239	Pyrimidine metabolism[hsa00240];Metabolic pathways[hsa01100]	0.730995	0.770241	0.884645	1.05369	1.21019	1.14853	0.0766719	0.0961368	0.176672	0.416793	0.164071	0.216174	0.214286	0.289827	0.0448104	0.00843706	0.0278893	0.03588	9163	6698.11	7057.71	8106
Taurine	[M-H]-	124.007	C2H7NO3S	Organosulfonic acids	XOAAWQZATWQOTB-UHFFFAOYSA-N	O=S(=O)(O)CCN	HMDB0000251	C00245	Primary bile acid biosynthesis[hsa00120];Taurine and hypotaurine metabolism[hsa00430];Sulfur metabolism[hsa00920];Metabolic pathways[hsa01100];ABC transporters[hsa02010];Neuroactive ligand-receptor interaction[hsa04080]	1.17631	0.892919	0.360212	0.759088	0.306224	0.40341	0.375067	0.391518	0.0108317	0.292232	0.0367711	0.0224946	0.601118	0.046807	0.797276	0.130568	0.600854	0.808465	220532	259413	196918	79438.5
Palmitic Acid	[M-H]-	255.233	C16H32O2		IPCSVZSSVZVIGE-UHFFFAOYSA-N	O=C(O)CCCCCCCCCCCCCCC	HMDB0000220	C00249	Fatty acid biosynthesis[hsa00061];Fatty acid elongation[hsa00062];Fatty acid degradation[hsa00071];Biosynthesis of unsaturated fatty acids[hsa01040];Metabolic pathways[hsa01100];Fatty acid metabolism[hsa01212]	0.686039	0.55807	1.75413	0.813467	2.55689	3.1432	0.0597337	0.0254395	0.0154065	0.224688	0.000328442	0.000425	0.296485	0.775183	0.28349	0.0252027	0.262219	0.39955	18141.3	12445.7	10124.1	31822.2
Nicotinic acid	[M-H2O-H]-	122.025	C6H5NO2	Pyridinecarboxylic acids	PVNIIMVLHYAWGP-UHFFFAOYSA-N	O=C(O)C=1C=NC=CC1	HMDB0001488	C00253	Nicotinate and nicotinamide metabolism[hsa00760];Metabolic pathways[hsa01100];Biosynthesis of cofactors[hsa01240];Pertussis[hsa05133]	1.14563	3.9853	0.449494	3.47871	0.392356	0.112788	0.414951	0.100662	0.0603423	0.0718008	0.106414	0.0402825	0.049874	0.491576	0.0493934	0.172657	0.0369924	0.152657	1334.83	1529.22	5319.71	600
(-)-RIBOFLAVIN	[M-H]-	375.131	C17H20N4O6	Flavins	AUNGANRZJHBGPY-SCRDCRAPSA-N	CC1=CC2=C(C=C1C)N(C[C@H](O)[C@H](O)[C@H](O)CO)C1=NC(=O)N=C(O)C1=N2	HMDB0000244	C00255	Riboflavin metabolism[hsa00740];Metabolic pathways[hsa01100];Biosynthesis of cofactors[hsa01240];ABC transporters[hsa02010];Vitamin digestion and absorption[hsa04977]	0.510301	1.38508	2.65376	2.71424	5.20038	1.91596	0.0564915	0.202422	0.00015725	0.0215535	2.28553e-06	0.00597024	0.460853	0.414863	0.530857	0.425004	0.479003	0.425057	28097.2	14338	38916.7	74563
D-GLUCONATE	[M-H2O-H]-	177.04	C6H12O7	Medium-chain hydroxy acids and derivatives	RGHNJXZEOKUKBD-UHFFFAOYSA-N	O=C(O)C(O)C(O)C(O)C(O)CO	HMDB0000625	C00257	Pentose phosphate pathway[hsa00030];Metabolic pathways[hsa01100];Carbon metabolism[hsa01200]	0.431003	1.00729	1.35847	2.33709	3.15188	1.34864	0.0422063	0.494382	0.174518	0.046892	6.87742e-05	0.18415	0.379952	0.0029383	0.100809	0.173629	0.233868	0.130877	16050.7	6917.89	16167.7	21804.4
Gluconate	[M-H]-	195.051	C6H12O7	Medium-chain hydroxy acids and derivatives	RGHNJXZEOKUKBD-SQOUGZDYSA-N	OC[C@@H](O)[C@@H](O)[C@H](O)[C@@H](O)C(O)=O	HMDB0000625	C00257	Pentose phosphate pathway[hsa00030];Metabolic pathways[hsa01100];Carbon metabolism[hsa01200]	0.570259	1.14933	1.81917	2.01545	3.19008	1.58282	0.154429	0.39084	0.0131342	0.122051	0.000930603	0.0729148	1.85176	0.043764	1.54545	1.00542	1.44745	1.23835	545399	311018	626842	992174
D-GLYCERIC ACID	[M-H]-	105.019	C3H6O4	Sugar acids and derivatives	RBNPOMFGQQGHHO-UHFFFAOYSA-N	O=C(O)C(O)CO	HMDB0000139	C00258	Pentose phosphate pathway[hsa00030];Glycine, serine and threonine metabolism[hsa00260];Glycerolipid metabolism[hsa00561];Glyoxylate and dicarboxylate metabolism[hsa00630];Metabolic pathways[hsa01100];Carbon metabolism[hsa01200]	0.433813	0.923831	1.04341	2.12956	2.4052	1.12944	0.00649389	0.391891	0.40905	0.0339921	0.00247155	0.318518	1.36461	0.538105	0.208695	0.53942	0.500443	0.177005	113047	49041.3	104436	117954
Hypoxanthine	[M-H]-	135.031	C5H4N4O	Hypoxanthines	FDGQSTZJBFJUBT-UHFFFAOYSA-N	OC1=NC=NC=2NC=NC12	HMDB0000157	C00262	Purine metabolism[hsa00230];Metabolic pathways[hsa01100]	1.77792	0.848908	0.108702	0.477474	0.0611401	0.128049	0.200332	0.406253	0.00282023	0.161961	0.0195658	0.0710588	0.831238	0.0781677	0.519969	0.346833	0.510843	0.423761	63265.8	112481	53706.9	6877.12
N-Acetylneuraminate	[M-H]-	308.099	C11H19NO9	N-acylneuraminic acids	SQVRNKJHWKZAKO-LUWBGTNYSA-N	CC(=O)N[C@@H]1[C@@H](O)CC(O)(O[C@H]1[C@H](O)[C@H](O)CO)C(O)=O		C00270	Amino sugar and nucleotide sugar metabolism[hsa00520];Metabolic pathways[hsa01100]	0.766274	0.862485	1.01656	1.12556	1.32663	1.17864	0.0749144	0.240072	0.455254	0.265495	0.02266	0.151518	0.716473	0.485996	0.0274039	0.0336933	0.310912	0.270305	205420	157408	177172	208822
Indole-3-carboxaldehyde	[M-H]-	144.045	C9H7NO	Indoles	OLNJUISKUQQNIM-UHFFFAOYSA-N	O=CC1=CNC=2C=CC=CC12	HMDB0000195	C00294	Purine metabolism[hsa00230];Metabolic pathways[hsa01100];ABC transporters[hsa02010]	0.458141	1.00008	1.31532	2.18291	2.87099	1.31521	0.0841437	0.4998	0.0439601	0.0705772	0.0103748	0.0424403	0.783156	0.301938	0.244991	0.605534	0.417197	0.267164	79531.8	36436.8	79538.1	104610
Inosine	[M-H]-	267.073	C10H12N4O5	Purine nucleosides	UGQMRVRMYYASKQ-KQYNXXCUSA-N	OC[C@H]1O[C@H]([C@H](O)[C@@H]1O)N1C=NC2=C1N=CN=C2O	HMDB0000195	C00294	Purine metabolism[hsa00230];Metabolic pathways[hsa01100];ABC transporters[hsa02010]	0.667471	0.848672	0.362676	1.27147	0.543358	0.427345	0.084108	0.342819	0.00126394	0.287045	0.0496546	0.061064	1.22794	0.278522	0.939618	0.451796	0.395295	0.722294	310410	207189	263436	112578
OROTATE	[M-H]-	155.009	C5H4N2O4	Pyrimidinecarboxylic acids	PXQPEWDEAKTCGB-UHFFFAOYSA-N	O=C1C=C(NC(=O)N1)C(=O)O	HMDB0000226	C00295	Pyrimidine metabolism[hsa00240];Metabolic pathways[hsa01100];Biosynthesis of cofactors[hsa01240]	1.05558	1.3797	0.741247	1.30706	0.70222	0.537253	0.454356	0.219152	0.231101	0.270985	0.237356	0.0812394	0.117348	0.458686	0.0483715	0.148754	0.0517632	0.180781	13309.8	14049.6	18363.6	9865.88
Uridine	[M-H]-	243.062	C9H12N2O6	Pyrimidine nucleosides	DRTQHJPVMGBUCF-XVFCMESISA-N	OC[C@H]1O[C@H]([C@H](O)[C@@H]1O)N1C=CC(O)=NC1=O	HMDB0000296	C00299	Pyrimidine metabolism[hsa00240];Metabolic pathways[hsa01100];ABC transporters[hsa02010]	0.602256	1.00503	1.21022	1.66878	2.00948	1.20416	0.00293216	0.48865	0.0351016	0.00736644	4.93831e-06	0.0813507	1.40627	0.284497	0.296534	0.813769	0.593888	0.253868	159934	96321	160739	193555
PYRIDOXINE	[M-H]-	168.066	C8H11NO3	Pyridoxines	LXNHXLLTXMVWPM-UHFFFAOYSA-N	OC=1C(=NC=C(C1CO)CO)C	HMDB0000239	C00314	Vitamin B6 metabolism[hsa00750];Metabolic pathways[hsa01100];Biosynthesis of cofactors[hsa01240]	0.13662	1.0723	1.76271	7.84878	12.9022	1.64385	0.000407323	0.396927	0.021909	1.53961e-05	2.2308e-06	0.0175753	0.911294	0.0459798	0.299012	0.5311	0.42832	0.252179	29536	4035.22	31671.6	52063.4
2-OXOADIPATE	[M-H]-	159.029	C6H8O5	Medium-chain keto acids and derivatives	FGSBNBBHOZHUBO-UHFFFAOYSA-N	O=C(O)C(=O)CCCC(=O)O	HMDB0000225	C00322	Lysine degradation[hsa00310];Tryptophan metabolism[hsa00380];Metabolic pathways[hsa01100];2-Oxocarboxylic acid metabolism[hsa01210];Biosynthesis of amino acids[hsa01230];Biosynthesis of cofactors[hsa01240]	2.49621	7.28588	5.68299	2.91878	2.27665	0.780001	0.0579072	0.144632	0.0354074	0.157801	0.0695222	0.383421	0.123285	0.32304	0.104227	0.0403747	0.0525352	0.0146933	432.167	1078.78	3148.71	2456
Citrulline	[M-H]-	174.088	C6H13N3O3	L-alpha-amino acids	RHGKLRLOHDJJDR-UHFFFAOYNA-N	O=C(O)C(N)CCCNC(=N)O	HMDB0000904	C00327	Arginine biosynthesis[hsa00220];Metabolic pathways[hsa01100];Biosynthesis of amino acids[hsa01230]	0.156129	1.09143	2.00715	6.99058	12.8557	1.83901	0.000194306	0.389371	0.00687503	0.000475298	1.57253e-06	0.0123505	0.343948	0.0224255	0.149311	0.174055	0.175089	0.128822	4283.5	668.778	4675.14	8597.62
Kynurenine	[M-H]-	207.078	C10H12N2O3	Alkyl-phenylketones	YGPSJZOEDVAXAB-UHFFFAOYNA-N	O=C(O)C(N)CC(=O)C=1C=CC=CC1N	HMDB0000684	C00328	Tryptophan metabolism[hsa00380];Metabolic pathways[hsa01100];Biosynthesis of cofactors[hsa01240];African trypanosomiasis[hsa05143]	0.264921	3.85229	0.190569	14.5413	0.719344	0.0494691	0.117646	0.107034	0.103816	0.0244448	0.31354	0.0292817	0.0845843	0.358595	0.0430233	0.129976	0.00290237	0.107503	661.833	175.333	2549.57	126.125
L-kynurenine	[M+FA-H]-	414.794	C10H12N2O3	Alkyl-phenylketones	YGPSJZOEDVAXAB-QMMMGPOBSA-N	O=C(O)C(N)CC(=O)C=1C=CC=CC1N	HMDB0000684	C00328	Tryptophan metabolism[hsa00380];Metabolic pathways[hsa01100];Biosynthesis of cofactors[hsa01240];African trypanosomiasis[hsa05143]	1.03017	0.958715	0.711591	0.930638	0.690751	0.742234	0.451705	0.439413	0.0839829	0.385855	0.0580357	0.123872	0.0523824	0.0188578	0.10545	0.0567858	0.077579	0.0756306	5971.83	6152	5725.29	4249.5
Indole-3-pyruvic acid	[M-H2O-H]-	202.051	C11H9NO3	Indolyl carboxylic acids and derivatives	RSTKLPZEZYGQPY-UHFFFAOYSA-N	O=C(O)C(=O)CC1=CNC=2C=CC=CC21	HMDB0060484	C00331	Tryptophan metabolism[hsa00380];Metabolic pathways[hsa01100]	0.190888	1.53341	1.86746	8.03303	9.78299	1.21785	0.00647223	0.128913	0.0916367	0.000504772	0.0014777	0.294422	0.4958	0.36833	0.2004	0.352594	0.257535	0.0678312	12751.5	2434.11	19553.3	23812.9
6-Phospho-D-gluconic acid	[M+FA-H]-	275.017	C6H13O10P	Monosaccharide phosphates	BIRSGZKFKXLSJQ-SQOUGZDYSA-N	O[C@H](COP(O)(O)=O)[C@@H](O)[C@H](O)[C@@H](O)C(O)=O	HMDB0001316	C00345	Pentose phosphate pathway[hsa00030];Metabolic pathways[hsa01100];Carbon metabolism[hsa01200]	1.72672	1.11242	1.71142	0.64424	0.991139	1.53846	0.104187	0.413006	0.0771482	0.101495	0.486077	0.0636877	0.434482	0.0301416	0.19908	0.228621	0.00964959	0.117219	19031.7	32862.4	21171.3	32571.2
ETHANOLAMINE PHOSPHATE	[M-H]-	140.011	C2H8NO4P	Phosphoethanolamines	SUHOOTKUPISOBE-UHFFFAOYSA-N	O=P(O)(O)OCCN	HMDB0000224	C00346	Glycosylphosphatidylinositol (GPI)-anchor biosynthesis[hsa00563];Glycerophospholipid metabolism[hsa00564];Sphingolipid metabolism[hsa00600];Metabolic pathways[hsa01100];Sphingolipid signaling pathway[hsa04071]	2.40406	1.12821	2.33936	0.469293	0.973086	2.07351	0.0555167	0.370561	0.00248749	0.0612156	0.465538	0.00512304	0.317838	0.012787	0.128476	0.165333	0.020642	0.145662	2828.5	6799.89	3191.14	6616.88
O-Phosphoethanolamine	[M-H]-	140.012	C2H8NO4P	Phosphoethanolamines	SUHOOTKUPISOBE-UHFFFAOYSA-N	NCCOP(O)(O)=O	HMDB0000224	C00346	Glycosylphosphatidylinositol (GPI)-anchor biosynthesis[hsa00563];Glycerophospholipid metabolism[hsa00564];Sphingolipid metabolism[hsa00600];Metabolic pathways[hsa01100];Sphingolipid signaling pathway[hsa04071]	15.0297	0.72722	0.473286	0.0483854	0.03149	0.650815	0.0125234	0.304994	0.124018	0.00702773	0.00392054	0.201731	1.13537	0.165198	0.0320454	0.640176	0.374554	0.0263689	3186.5	47892.2	2317.29	1508.12
O-Phosphocolamine	[M-H]-	140.012	C2H8NO4P	Phosphoethanolamines	SUHOOTKUPISOBE-UHFFFAOYSA-N	O=P(O)(O)OCCN	HMDB0000224	C00346	Glycosylphosphatidylinositol (GPI)-anchor biosynthesis[hsa00563];Glycerophospholipid metabolism[hsa00564];Sphingolipid metabolism[hsa00600];Metabolic pathways[hsa01100];Sphingolipid signaling pathway[hsa04071]	0.388318	1.04385	2.44114	2.68813	6.28643	2.33859	0.0531325	0.462061	0.0324119	0.00476821	0.000496919	0.0183825	0.108862	0.0614002	0.0925377	0.0765128	0.0935968	0.0884065	1314.5	510.444	1372.14	3208.88
D-GLUCOSAMINE 6-PHOSPHATE	[M-H]-	258.038	C6H14NO8P	Hexose phosphates	XHMJOUIAFHJHBW-UHFFFAOYSA-N	O=P(O)(O)OCC1OC(O)C(N)C(O)C1O	HMDB0001254	C00352	Alanine, aspartate and glutamate metabolism[hsa00250];Amino sugar and nucleotide sugar metabolism[hsa00520];Metabolic pathways[hsa01100];Insulin resistance[hsa04931];Diabetic cardiomyopathy[hsa05415]	0.684435	0.964871	1.59199	1.40973	2.32599	1.64995	0.0456879	0.416657	0.0111948	0.0276748	8.99052e-05	0.00256136	0.301025	0.0413482	0.222485	0.144217	0.250423	0.247995	19223	13156.9	18547.7	30602.8
Glucosamine-6-phosphate	[M-H]-	258.038	C6H14NO8P	Hexose phosphates	XHMJOUIAFHJHBW-UHFFFAOYNA-N	O=P(O)(O)OCC1OC(O)C(N)C(O)C1O	HMDB0001254	C00352	Alanine, aspartate and glutamate metabolism[hsa00250];Amino sugar and nucleotide sugar metabolism[hsa00520];Metabolic pathways[hsa01100];Insulin resistance[hsa04931];Diabetic cardiomyopathy[hsa05415]	0.228875	1.5653	0.435629	6.83912	1.90335	0.278303	0.0176632	0.213712	0.053476	0.0111647	0.157917	0.0284997	0.289976	0.414177	0.107197	0.239901	0.0411663	0.167558	4559.5	1043.56	7137	1986.25
LEVODOPA	[M-H]-	197.99	C9H11NO4	Tyrosine and derivatives	WTDRDQBEARUVNC-LURJTMIESA-N	O=C(O)C(N)CC1=CC=C(O)C(O)=C1	HMDB0000181	C00355	Tyrosine metabolism[hsa00350];Metabolic pathways[hsa01100];Dopaminergic synapse[hsa04728];Prolactin signaling pathway[hsa04917];Parkinson disease[hsa05012];Cocaine addiction[hsa05030];Amphetamine addiction[hsa05031];Alcoholism[hsa05034]	0.725496	0.915043	0.611281	1.26127	0.84257	0.668035	0.00137531	0.18593	0.010174	0.0227817	0.186907	0.0282706	0.258966	0.122926	0.1228	0.102763	0.035796	0.106064	8835.33	6410	8084.71	5400.88
DAMP	[2M+FA-H]-	330.06	C10H14N5O6P	Purine 2'-deoxyribonucleoside monophosphates	KHWCHTKSEGGWEX-UHFFFAOYSA-N	O=P(O)(O)OCC1OC(N2C=NC=3C(=NC=NC32)N)CC1O	HMDB0000905	C00360	Purine metabolism[hsa00230];Metabolic pathways[hsa01100]	0.77869	0.877533	0.927334	1.12694	1.19089	1.05675	0.166548	0.292863	0.276926	0.3447	0.214768	0.392506	0.132638	0.0479193	0.00757521	0.0206969	0.0267247	0.00111842	6375.67	4964.67	5594.86	5912.38
2'-Deoxyuridine 5'-monophosphate	[M-H]-	307.034	C9H13N2O8P	Pyrimidine 2'-deoxyribonucleoside monophosphates	JSRLJPSBLDHEIO-UHFFFAOYNA-N	O=C1N=C(O)C=CN1C2OC(COP(=O)(O)O)C(O)C2	HMDB0001409	C00365	Pyrimidine metabolism[hsa00240];Metabolic pathways[hsa01100];Antifolate resistance[hsa01523]	2.71219	0.92935	0.701735	0.342657	0.258734	0.755082	0.00468015	0.387609	0.0812846	0.00208957	0.000391247	0.134688	0.239479	0.0577522	0.0346665	0.13856	0.0939091	0.0244628	1315.67	3568.33	1222.71	923.25
URATE	[M-H]-	167.021	C5H4N4O3	Xanthines	LEHOTFFKMJEONL-UHFFFAOYSA-N	O=C1NC(=O)C=2NC(=O)NC2N1	HMDB0000289	C00366	Purine metabolism[hsa00230];Metabolic pathways[hsa01100];Bile secretion[hsa04976]	1.15368	1.21559	1.66951	1.05366	1.44713	1.37342	0.393626	0.344378	0.0312226	0.455874	0.119061	0.116692	1.01016	0.726035	0.891191	0.385575	0.501363	0.650264	487087	561941	592097	813198
Uric acid	[M+FA-H]-	167.021	C5H4N4O3	Xanthines	LEHOTFFKMJEONL-UHFFFAOYSA-N	OC1=NC2=C(N1)N=C(O)N=C2O	HMDB0000289	C00366	Purine metabolism[hsa00230];Metabolic pathways[hsa01100];Bile secretion[hsa04976]	1.06859	1.49212	1.81464	1.39635	1.69817	1.21615	0.448162	0.191546	0.0112839	0.220772	0.035235	0.210079	0.774224	2.14151	1.19837	0.306274	0.821884	0.523468	551822	589671	823386	1001360
Zeatin	[M-H2O-H]-	218.105	C10H13N5O		UZKQTCBAMSWPJD-FARCUNLSSA-N	OCC(=CCNC=1N=CNC2=NC=NC21)C	HMDB0012204	C00371	Metabolic pathways[hsa01100]	0.641491	1.7011	2.8963	2.6518	4.51495	1.7026	0.32774	0.267459	0.0153603	0.170003	0.00886413	0.149561	0.166466	0.43338	0.384974	0.200376	0.2984	0.216903	13685.8	8779.33	23281	39638.2
XANTHINE	[M-H]-	151.026	C5H4N4O2	Xanthines	LRFVTYWOQMYALW-UHFFFAOYSA-N	O=C1NC(=O)C=2NC=NC2N1	HMDB0000292	C00385	Purine metabolism[hsa00230];Caffeine metabolism[hsa00232];Metabolic pathways[hsa01100]	0.0971745	0.629117	0.0731991	6.4741	0.753275	0.116352	0.00268619	0.193991	0.00306721	0.0208458	0.357445	0.0200475	0.494227	0.221402	0.193971	0.18939	0.00602945	0.155893	9557.83	928.778	6013	699.625
Carnosine	[M-H]-	225.099	C9H14N4O3	Hybrid peptides	CQOVPNPJLQNMDC-UHFFFAOYNA-N	O=C(O)C(N=C(O)CCN)CC1=CN=CN1	HMDB0000033	C00386	Histidine metabolism[hsa00340];beta-Alanine metabolism[hsa00410];Metabolic pathways[hsa01100]	0.410532	2.13535	3.81691	5.20142	9.29747	1.78749	0.0944412	0.142092	0.0103734	0.031776	0.000826672	0.103822	0.263041	0.487864	0.399601	0.224506	0.310613	0.31785	8021.83	3293.22	17129.4	30618.6
Guanosine	[M-H]-	282.084	C10H13N5O5	Purine nucleosides	NYHBQMYGNKIUIF-UUOKFMHZSA-N	OC[C@H]1O[C@H]([C@H](O)[C@@H]1O)N1C=NC2=C1NC(=N)N=C2O	HMDB0000133	C00387	Purine metabolism[hsa00230];Metabolic pathways[hsa01100];ABC transporters[hsa02010]	0.598198	0.763365	0.257755	1.27611	0.430886	0.337657	0.0833283	0.268825	0.000697402	0.311044	0.0479292	0.0455934	0.588968	0.444975	0.412171	0.13896	0.155103	0.293739	47746.3	28561.8	36447.9	12306.9
HISTAMINE	[M-H]-	110.072	C5H9N3	2-arylethylamines	NTYJJOPFIAHURM-UHFFFAOYSA-N	N1=CNC(=C1)CCN	HMDB0000870	C00388	Histidine metabolism[hsa00340];Metabolic pathways[hsa01100];Neuroactive ligand-receptor interaction[hsa04080];Fc epsilon RI signaling pathway[hsa04664];Synaptic vesicle cycle[hsa04721];Inflammatory mediator regulation of TRP channels[hsa04750];Gastric acid secretion[hsa04971];Protein digestion and absorption[hsa04974];Asthma[hsa05310]	0.579162	1.19843	1.9008	2.06924	3.28198	1.58608	0.176992	0.300103	0.0141619	0.0698647	0.00169931	0.02402	0.115129	0.0743429	0.130741	0.110095	0.118369	0.110737	3413.17	1976.78	4090.43	6487.75
HISTAMINE DIHYDROCHLORIDE	[M+Na-2H]-	182.026	C5H11Cl2N3	2-arylethylamines	PPZMYIBUHIPZOS-UHFFFAOYSA-N	Cl.Cl.N1=CNC(=C1)CCN	HMDB0000870	C00388	Histidine metabolism[hsa00340];Metabolic pathways[hsa01100];Neuroactive ligand-receptor interaction[hsa04080];Fc epsilon RI signaling pathway[hsa04664];Synaptic vesicle cycle[hsa04721];Inflammatory mediator regulation of TRP channels[hsa04750];Gastric acid secretion[hsa04971];Protein digestion and absorption[hsa04974];Asthma[hsa05310]	0.970104	0.588536	0.156321	0.606673	0.161138	0.26561	0.469434	0.12941	0.00280632	0.133526	0.00357951	0.0201976	0.0110811	0.188282	0.110202	0.0473802	0.0852389	0.0837922	3298.5	3199.89	1941.29	515.625
D-Mannitol	[M-H]-	181.07	C6H14O6	Sugar alcohols	FBPFZTCFMRRESA-KVTDHHQDSA-N	OCC(O)C(O)C(O)C(O)CO	HMDB0000765	C00392	Fructose and mannose metabolism[hsa00051];Metabolic pathways[hsa01100];ABC transporters[hsa02010]	1.14536	1.91628	4.91092	1.67308	4.28766	2.56273	0.431937	0.21734	0.00278649	0.242677	0.00163391	0.0216629	0.0569394	0.196712	0.296137	0.113907	0.210462	0.240111	3513.5	4024.22	6732.86	17254.5
TOBRAMYCIN	[M-H]-	466.252	C18H37N5O9	4,6-disubstituted 2-deoxystreptamines	NLVFBUXFDBBNBW-PBSUHMDJSA-N	OCC1OC(OC2C(O)C(OC3OC(CN)C(O)CC3N)C(N)CC2N)C(O)C(N)C1O	HMDB0014822	C00397	Neomycin, kanamycin and gentamicin biosynthesis[hsa00524]	0.1717	0.769496	2.07502	4.48162	12.0851	2.6966	0.00428655	0.227323	0.0665876	0.00120086	0.00102465	0.0213875	0.393167	0.281879	0.167733	0.189207	0.188717	0.167513	5093.5	874.556	3919.43	10569.1
Tryptamine	[M-H]-	159.093	C10H12N2	Tryptamines and derivatives	APJYDQYYACXCRM-UHFFFAOYSA-N	NCCC1=CNC=2C=CC=CC21	HMDB0000303	C00398	Tryptophan metabolism[hsa00380];Metabolic pathways[hsa01100];Neuroactive ligand-receptor interaction[hsa04080]	0.687639	1.03273	1.42581	1.50184	2.07348	1.38063	0.0841663	0.415464	0.000723196	0.0612151	0.000487554	0.00337648	0.172623	0.0762332	0.133346	0.151804	0.142207	0.122077	8948.17	6153.11	9241	12758.4
Ginsenoside Rf	[M-H]-	799.485	C42H72O14	Triterpenoids	UZIOUZHBUYLDHW-UHFFFAOYNA-N	CC(C)=CCCC(C)(O)C1CCC2(C)C1C(O)CC1C3(C)CCC(O)C(C)(C)C3C(CC21C)OC1OC(CO)C(O)C(O)C1OC1OC(CO)C(O)C(O)C1O	HMDB0034745	C00422	Glycerolipid metabolism[hsa00561];Metabolic pathways[hsa01100];Thermogenesis[hsa04714];Regulation of lipolysis in adipocytes[hsa04923];Insulin resistance[hsa04931];Fat digestion and absorption[hsa04975];Vitamin digestion and absorption[hsa04977];Cholesterol metabolism[hsa04979];Lipid and atherosclerosis[hsa05417]	0.236731	2.20855	1.47851	9.32937	6.24554	0.669449	0.0174285	0.112254	0.25307	0.00704187	0.0128662	0.224413	0.126075	0.235144	0.0176544	0.140811	0.0549673	0.0518101	1064.5	252	2351	1573.88
trans-Cinnamate	[M-H]-	147.045	C9H8O2	Cinnamic acids	WBYWAXJHAXSJNI-VOTSOKGWSA-N	OC(=O)\C=C\C1=CC=CC=C1		C00423	Ubiquinone and other terpenoid-quinone biosynthesis[hsa00130];Phenylalanine metabolism[hsa00360];Metabolic pathways[hsa01100]	0.224854	0.443448	0.231897	1.97216	1.03132	0.522942	0.029069	0.106039	0.0332383	0.0607943	0.472846	0.0195592	0.585119	0.836472	0.264799	0.205117	0.0232411	0.144202	24598.2	5531	10908	5704.25
5,6-DIHYDROURACIL	[M+Na-2H]-	113.035	C4H6N2O2	Pyrimidones	OIVLITBTBDPEFK-UHFFFAOYSA-N	O=C1NC(=O)CCN1	HMDB0000076	C00429	Pyrimidine metabolism[hsa00240];beta-Alanine metabolism[hsa00410];Pantothenate and CoA biosynthesis[hsa00770];Metabolic pathways[hsa01100]	0.706938	0.997027	1.64021	1.41034	2.32017	1.64511	0.224358	0.495884	0.00662173	0.234425	0.00810522	0.0191707	0.0689529	0.0460933	0.0802913	0.0473489	0.0709323	0.0871405	2210	1562.33	2203.43	3624.88
Cytidine	[M-H]-	288.057	C9H13N3O5	Pyrimidine nucleosides	UHDGCWIWMRVCDJ-XVFCMESISA-N	OC[C@H]1O[C@H]([C@H](O)[C@@H]1O)N1C=CC(=N)N=C1O	HMDB0000089	C00475	Pyrimidine metabolism[hsa00240];Metabolic pathways[hsa01100];ABC transporters[hsa02010]	1.77729	1.14572	0.511901	0.644644	0.288023	0.446794	0.0666273	0.349174	0.0107293	0.110953	0.00313803	0.0210162	0.145774	0.10317	0.0638669	0.0542027	0.0658405	0.0756965	1596.5	2837.44	1829.14	817.25
Sinapinic acid	[M-H]-	223.08	C11H12O5	Hydroxycinnamic acids	PCMORTLOPMLEFB-ONEGZZNKSA-N	O=C(O)C=CC=1C=C(OC)C(O)=C(OC)C1	HMDB0032616	C00482	Metabolic pathways[hsa01100]	0.252906	0.851046	0.385565	3.36507	1.52454	0.453048	0.0230597	0.409998	0.0612116	0.092722	0.182031	0.166687	0.126425	0.0468547	0.0445306	0.0754098	0.0137054	0.0419966	1195	302.222	1017	460.75
TYRAMINE	[M-H2O-H]-	136.052	C8H11NO	Phenethylamines	DZGWFCGJZKJUFP-UHFFFAOYSA-N	OC1=CC=C(C=C1)CCN	HMDB0000306	C00483	Tyrosine metabolism[hsa00350];Metabolic pathways[hsa01100];Biosynthesis of cofactors[hsa01240];Neuroactive ligand-receptor interaction[hsa04080];Protein digestion and absorption[hsa04974]	0.789798	1.06794	2.35655	1.35217	2.98374	2.20663	0.378127	0.430661	0.00528411	0.328145	0.0108534	0.00413544	0.0222786	0.00975667	0.110678	0.0467572	0.0796265	0.102826	1505.17	1188.78	1607.43	3547
Bilirubin	[M-H]-	583.256	C33H36N4O6	Bilirubins	BPYKTIZUTYGOLE-IFADSCNNSA-N	O=C(O)CCC1=C(NC(C=C2N=C(O)C(=C2C=C)C)=C1C)CC=3NC(C=C4N=C(O)C(C=C)=C4C)=C(C3CCC(=O)O)C	HMDB0000054	C00486	Porphyrin and chlorophyll metabolism[hsa00860];Metabolic pathways[hsa01100];Bile secretion[hsa04976]	1.3916	1.13953	1.21649	0.818862	0.874164	1.06753	0.174573	0.337946	0.193945	0.265334	0.304335	0.38574	0.154997	0.0731083	0.0413405	0.0589665	0.0234724	0.00938261	2961.5	4121.22	3374.71	3602.62
GLUTARIC ACID	[M-H]-	131.035	C5H8O4	Dicarboxylic acids and derivatives	JFCQEDHGNNZCLN-UHFFFAOYSA-N	OC(=O)CCCC(O)=O	HMDB0000661	C00489	Fatty acid degradation[hsa00071];Lysine degradation[hsa00310];Metabolic pathways[hsa01100]	0.227181	1.34853	1.98457	5.93595	8.73567	1.47165	0.000525717	0.212059	0.000602957	0.00211838	2.38392e-08	0.0544089	1.11596	0.452617	0.524099	0.685842	0.563303	0.286155	42487	9652.22	57295.1	84318.6
Cystine	[M-H]-	239.017	C6H12N2O4S2	L-cysteine-S-conjugates	LEVWYRKDKASIDU-UHFFFAOYNA-N	O=C(O)C(N)CSSCC(N)C(=O)O	HMDB0000192	C00491	Cysteine and methionine metabolism[hsa00270];Metabolic pathways[hsa01100];ABC transporters[hsa02010];Ferroptosis[hsa04216];Protein digestion and absorption[hsa04974]	1.37379	0.801759	0.672848	0.583613	0.489777	0.839215	0.201322	0.311481	0.119155	0.105063	0.0323655	0.340762	0.288998	0.344642	0.0854912	0.230239	0.136375	0.0485461	14307.8	19655.9	11471.4	9627
Shikimic Acid	[M-H]-	173.046	C7H10O5	Shikimic acids and derivatves	JXOHGGNKMLTUBP-HSUXUTPPSA-N	O=C(O)C1=CC(O)C(O)C(O)C1	HMDB0003070	C00493	Phenylalanine, tyrosine and tryptophan biosynthesis[hsa00400];Metabolic pathways[hsa01100];Biosynthesis of amino acids[hsa01230];Biosynthesis of cofactors[hsa01240]	0.139617	0.713109	2.25684	5.10761	16.1645	3.16478	0.000199735	0.0973668	0.0134038	4.73094e-05	2.87668e-05	0.00185077	0.834452	0.669712	0.406509	0.372951	0.417714	0.434574	20699.5	2890	14761	46715.4
D-(+)-Malic acid	[M-H]-	133.014	C4H6O5	Beta hydroxy acids and derivatives	BJEPYKJPYRNKOW-UWTATZPHSA-N	O[C@H](CC(O)=O)C(O)=O	HMDB0031518	C00497	Butanoate metabolism[hsa00650];Metabolic pathways[hsa01100]	0.907376	1.29514	2.8386	1.42735	3.12836	2.19173	0.388959	0.212907	0.000216719	0.101075	8.30459e-06	0.000323596	0.444754	2.91832	3.42068	1.88308	2.91463	2.97024	1251920	1.13596e+06	1.62141e+06	3.5537e+06
Biliverdin	[M-H]-	616.617	C33H34N4O6	Bilirubins	RCNSAJSGRJSBKK-NSQVQWHSSA-N	O=C1N=C(C=C2NC(=CC=3NC(C=C4N=C(O)C(=C4C=C)C)=C(C3CCC(=O)O)C)C(=C2C)CCC(=O)O)C(=C1C=C)C	HMDB0001008	C00500	Porphyrin and chlorophyll metabolism[hsa00860];Metabolic pathways[hsa01100]	0.185377	0.929147	0.388969	5.01221	2.09826	0.41863	0.00174362	0.429415	0.00954362	0.00938491	0.0658461	0.0406684	0.222792	0.00124822	0.0722628	0.124184	0.0316841	0.0710619	1964.17	364.111	1825	764
FOLIC ACID	[M-H]-	440.132	C19H19N7O6	Folic acids	OVBPIULPVIDEAO-UHFFFAOYSA-N	O=C1N=C(N)NC2=NC=C(N=C12)CNC3=CC=C(C=C3)C(=O)NC(C(=O)O)CCC(=O)O	HMDB0000121	C00504	One carbon pool by folate[hsa00670];Folate biosynthesis[hsa00790];Metabolic pathways[hsa01100];Biosynthesis of cofactors[hsa01240];Antifolate resistance[hsa01523];Bile secretion[hsa04976];Vitamin digestion and absorption[hsa04977]	2.11823	1.41089	1.88273	0.666073	0.888822	1.33442	0.246322	0.154529	0.00170545	0.320539	0.432737	0.10982	0.288317	0.285353	0.129507	0.0598863	0.0275656	0.0716044	4334.33	9181.11	6115.29	8160.38
GENTAMICIN SULFATE	[M+Na-2H]-	574.276	C21H45N5O11S	Aminocyclitol glycosides	NWQISSNHRDDWRM-UHFFFAOYSA-N	O=S(=O)(O)O.OC1C(OCC(O)(C)C1NC)OC2C(O)C(OC3OC(CCC3N)C(NC)C)C(N)CC2N	HMDB0014936	C00505		0.131236	2.4142	3.74101	18.3958	28.5059	1.54959	0.000668552	0.133205	0.000841458	0.0157809	2.70844e-06	0.140119	0.289051	0.317864	0.214313	0.183802	0.197473	0.12814	2893	379.667	6984.29	10822.8
Naringenin	[M-H]-	271	C15H12O5	Flavanones	FTVWIRXFELQLPI-UHFFFAOYSA-N	O=C1C=2C(O)=CC(O)=CC2OC(C3=CC=C(O)C=C3)C1	HMDB0002670	C00509	Metabolic pathways[hsa01100]	2.43137	0.68623	0.0563047	0.28224	0.0231576	0.0820494	0.194772	0.316126	0.0464497	0.121992	0.0456201	0.0175101	0.286367	0.100472	0.11278	0.137407	0.136499	0.110909	3769.67	9165.44	2586.86	212.25
D-ORNITHINE	[M-H2O-H]-	131.082	C5H12N2O2	Alpha amino acids	AHLPHDHHMVZTML-UHFFFAOYSA-N	O=C(O)C(N)CCCN	HMDB0003374	C00515	Metabolic pathways[hsa01100]	0.569472	0.976009	1.57207	1.71388	2.76058	1.61071	0.0430379	0.450663	0.00479573	0.0311422	5.50111e-05	0.000894176	0.817876	0.151446	0.558511	0.552725	0.602097	0.568019	99666.3	56757.2	97275.3	156683
Epiandrosterone	[M-H]-	289.217	C19H30O2	Androgens and derivatives	QGXBDMJGAMFCBF-LUJOEAJASA-N	O=C1CCC2C3CCC4CC(O)CCC4(C)C3CCC12C	HMDB0000031	C00523	Steroid hormone biosynthesis[hsa00140]	0.441715	0.485669	0.799714	1.09951	1.81047	1.64662	0.0586101	0.105974	0.328579	0.415586	0.107845	0.173896	0.146346	0.331762	0.0187794	0.022049	0.049138	0.0504032	3555.33	1570.44	1726.71	2843.25
Deoxyuridine	[M-H]-	455.101	C9H12N2O5	Pyrimidine 2'-deoxyribonucleosides	MXHRCPNRJAMMIM-SHYZEUOFSA-N	O=C1N=C(O)C=CN1C2OC(CO)C(O)C2	HMDB0000012	C00526	Pyrimidine metabolism[hsa00240];Metabolic pathways[hsa01100];ABC transporters[hsa02010]	1.37474	1.98488	3.47757	1.44382	2.52962	1.75203	0.297977	0.136416	0.0364114	0.210428	0.031178	0.122464	0.00588667	0.193901	0.137456	0.0336958	0.091351	0.105058	1395.33	1918.22	2769.57	4852.38
Epitestosterone	[M-H]-	287.202	C19H28O2	Androgens and derivatives	MUMGGOZAMZWBJJ-KZYORJDKSA-N	O=C1C=C2CCC3C(CCC4(C)C(O)CCC34)C2(C)CC1	HMDB0000628	C00535	Steroid hormone biosynthesis[hsa00140];Metabolic pathways[hsa01100];Endocrine resistance[hsa01522];Ovarian steroidogenesis[hsa04913];GnRH secretion[hsa04929];Pathways in cancer[hsa05200];Prostate cancer[hsa05215]	0.179534	0.693822	0.568743	3.86457	3.16788	0.819725	0.0487093	0.30701	0.201753	0.0241151	0.0030981	0.323185	0.159942	0.0854076	0.039694	0.09396	0.0480354	0.0363517	1822	327.111	1264.14	1036.25
Adenosine 3',5'-cyclic monophosphate	[M-H]-	328.045	C10H12N5O6P	3',5'-cyclic purine nucleotides	IVOMOUWHDPKRLL-UHFFFAOYNA-N	O=P1(O)OCC2OC(N3C=NC=4C(=NC=NC43)N)C(O)C2O1	HMDB0000058	C00575	Purine metabolism[hsa00230];Metabolic pathways[hsa01100];Endocrine resistance[hsa01522];MAPK signaling pathway[hsa04010];Ras signaling pathway[hsa04014];Rap1 signaling pathway[hsa04015];Calcium signaling pathway[hsa04020];cGMP-PKG signaling pathway[hsa04022];cAMP signaling pathway[hsa04024];Chemokine signaling pathway[hsa04062];Phospholipase D signaling pathway[hsa04072];Oocyte meiosis[hsa04114];…	0.0443894	0.128744	0.179235	2.90033	4.03779	1.39218	0.102654	0.156397	0.153583	0.0261188	0.0439168	0.296848	0.123698	0.226928	0.0497204	0.0322821	0.0161542	0.003396	1614.5	71.6667	207.857	289.375
Glycocyamine	[M-3H]-	116.047	C3H7N3O2	Alpha amino acids and derivatives	BPMFZUMJYQTVII-UHFFFAOYSA-N	NC(=N)NCC(O)=O	HMDB0000128	C00581	Glycine, serine and threonine metabolism[hsa00260];Arginine and proline metabolism[hsa00330];Metabolic pathways[hsa01100]	0.657268	1.05208	1.3643	1.60069	2.07571	1.29676	0.0991199	0.380902	0.0114956	0.0640249	0.00294598	0.0291438	0.304102	0.0850613	0.209842	0.264082	0.228627	0.178794	25902.7	17025	27251.7	35339
Guanidinoacetic acid	[M-H]-	116.047	C3H7N3O2	Alpha amino acids and derivatives	BPMFZUMJYQTVII-UHFFFAOYSA-N	O=C(O)CNC(=N)N	HMDB0000128	C00581	Glycine, serine and threonine metabolism[hsa00260];Arginine and proline metabolism[hsa00330];Metabolic pathways[hsa01100]	0.489826	1.39321	2.61981	2.8443	5.34846	1.88041	0.0847212	0.156409	9.28606e-05	0.0225562	1.39887e-05	0.00385534	0.146338	0.293979	0.148287	0.148258	0.140809	0.115593	2506.33	1227.67	3491.86	6566.12
PGE2	[M-H]-	351.218	C20H32O5	Prostaglandins and related compounds	XEYBRNLFEZDVAW-ARSRFYASSA-N	CCCCC[C@H](O)\C=C\[C@H]1[C@H](O)CC(=O)[C@@H]1C\C=C/CCCC(O)=O	HMDB0001220	C00584	Arachidonic acid metabolism[hsa00590];Metabolic pathways[hsa01100];cAMP signaling pathway[hsa04024];Neuroactive ligand-receptor interaction[hsa04080];C-type lectin receptor signaling pathway[hsa04625];Serotonergic synapse[hsa04726];Inflammatory mediator regulation of TRP channels[hsa04750];Oxytocin signaling pathway[hsa04921];Regulation of lipolysis in adipocytes[hsa04923];Renin secretion[hsa0492…	0.224188	1.93011	2.04428	8.60932	9.11857	1.05915	0.0028114	0.0425495	0.0174631	0.000745005	0.000154702	0.422058	3.14912	4.99975	1.20806	2.69321	1.55299	0.228393	360632	80849.4	696059	737231
Phosphocholine	[M-3H]-	182.058	C5H15NO4P	Phosphocholines	YHHSONZFOIEMCP-UHFFFAOYSA-O	C[N+](C)(C)CCOP(O)(O)=O	HMDB0001565	C00588	Glycerophospholipid metabolism[hsa00564];Metabolic pathways[hsa01100];Choline metabolism in cancer[hsa05231]	0.173533	2.58129	2.67343	14.8749	15.4059	1.0357	0.000715419	0.0910801	0.0474339	0.00823442	0.0019699	0.47124	0.449801	0.526128	0.22465	0.349248	0.226364	0.00642839	6893.33	1196.22	17793.7	18428.9
3-Phospho-D-glycerate	[M-3H]-	184.986	C3H7O7P	Sugar acids and derivatives	OSJPPGNTCRNQQC-UWTATZPHSA-N	O[C@H](COP(O)(O)=O)C(O)=O	HMDB0000807	C00597		0.390324	1.31357	0.0911973	3.36532	0.233645	0.0694273	0.038603	0.390384	0.00356185	0.151889	0.0360725	0.0999096	0.412607	0.580238	0.236933	0.233819	0.0575613	0.245369	12854	5017.22	16884.6	1172.25
N-Acetylglutamate	[M-H]-	188.056	C7H11NO5	Glutamic acid and derivatives	RFMMMVDNIPUKGG-YFKPBYRVSA-N	CC(=O)N[C@@H](CCC(O)=O)C(O)=O	HMDB0001138	C00624	Arginine biosynthesis[hsa00220];Metabolic pathways[hsa01100];2-Oxocarboxylic acid metabolism[hsa01210];Biosynthesis of amino acids[hsa01230]	1.04478	0.948448	1.81365	0.907793	1.73591	1.91223	0.456489	0.411428	0.015796	0.388986	0.0295185	0.00260419	0.0726836	0.178052	0.309299	0.067641	0.179178	0.324821	19660.8	20541.3	18647.3	35657.9
N-Acetylglutamic acid	[M+Na-2H]-	188.056	C7H11NO5	Glutamic acid and derivatives	RFMMMVDNIPUKGG-UHFFFAOYNA-N	O=C(O)CCC(N=C(O)C)C(=O)O	HMDB0001138	C00624	Arginine biosynthesis[hsa00220];Metabolic pathways[hsa01100];2-Oxocarboxylic acid metabolism[hsa01210];Biosynthesis of amino acids[hsa01230]	0.177002	0.659412	2.71236	3.72545	15.3239	4.11329	0.0172114	0.216549	0.0479973	0.000618167	0.0013169	0.0126821	0.297649	0.232232	0.158214	0.0836499	0.158027	0.191312	3389.17	599.889	2234.86	9192.62
2,5-DIHYDROXYBENZOIC ACID	[M-H]-	153.019	C7H6O4	Hydroxybenzoic acid derivatives	WXTMDXOMEHJXQO-UHFFFAOYSA-N	OC(=O)C1=C(O)C=CC(O)=C1	HMDB0000152	C00628	Tyrosine metabolism[hsa00350];Metabolic pathways[hsa01100]	0.0540936	0.493074	0.019785	9.1152	0.365755	0.0401258	0.0951843	0.300265	0.101798	0.155755	0.174155	0.152848	0.292742	0.355619	0.167954	0.181795	0.0218299	0.122517	10247.7	554.333	5052.86	202.75
4-Hydroxybenzaldehyde	[M-H]-	121.029	C7H6O2	Hydroxybenzaldehydes	RGHHSNMVTDWUBI-UHFFFAOYSA-N	O=CC1=CC=C(O)C=C1	HMDB0011718	C00633	Metabolic pathways[hsa01100]	0.828067	1.10574	0.774673	1.33533	0.935519	0.700593	0.12617	0.359984	0.141131	0.134719	0.381652	0.13186	0.112491	0.2977	0.098411	0.103253	0.0226499	0.109582	9347.33	7740.22	10335.7	7241.12
PGF2a	[M-H]-	353.233	C20H34O5	Prostaglandins and related compounds	PXGPLTODNUVGFL-GTXDYMSZSA-N	CCCCC[C@H](O)\C=C\[C@@H]1[C@@H](O)C[C@@H](O)[C@H]1C\C=C/CCCC(O)=O	HMDB0001139	C00639	Arachidonic acid metabolism[hsa00590];Metabolic pathways[hsa01100];Phospholipase D signaling pathway[hsa04072];Neuroactive ligand-receptor interaction[hsa04080];Serotonergic synapse[hsa04726];Ovarian steroidogenesis[hsa04913];Oxytocin signaling pathway[hsa04921];Bile secretion[hsa04976]	0.196871	1.19982	0.935164	6.09444	4.75013	0.77942	0.00170718	0.239647	0.354656	0.000464648	0.00021563	0.107274	2.33019	1.14157	0.136609	1.6582	0.764588	0.534847	207489	40848.7	248950	194036
5-Hydroxytryptophan	[M-H]-	219.078	C11H12N2O3	Serotonins	LDCYZAJDBXYCGN-UHFFFAOYNA-N	O=C(O)C(N)CC1=CNC=2C=CC(O)=CC21	HMDB0000472	C00643	Tryptophan metabolism[hsa00380];Metabolic pathways[hsa01100];Serotonergic synapse[hsa04726]	0.264205	1.13613	2.20824	4.30017	8.35804	1.94365	0.0236058	0.372279	0.0110435	0.00851763	4.39137e-05	0.014081	1.07228	0.248096	0.763743	0.687566	0.763705	0.731609	78831.8	20827.8	89563	174079
5-HYDROXY-L-TRYPTOPHAN	[M-H2O-H]-	219.077	C11H12N2O3	Serotonins	LDCYZAJDBXYCGN-UHFFFAOYSA-N	O=C(O)C(N)CC1=CNC=2C=CC(O)=CC21	HMDB0000472	C00643	Tryptophan metabolism[hsa00380];Metabolic pathways[hsa01100];Serotonergic synapse[hsa04726]	0.297513	1.01954	1.69364	3.42689	5.69266	1.66117	0.00667196	0.473009	0.0100935	0.00541632	9.20013e-06	0.0111322	0.960443	0.0480535	0.455642	0.568304	0.543741	0.4356	55376.8	16475.3	56459.1	93788.5
LL-2,6-DIAMINOHEPTANEDIOATE	[M-H2O-H]-	189.088	C7H14N2O4	Alpha amino acids	GMKMEZVLHJARHF-UHFFFAOYSA-N	O=C(O)C(N)CCCC(N)C(=O)O	HMDB0001370	C00666	Metabolic pathways[hsa01100];Biosynthesis of amino acids[hsa01230]	0.408108	0.862087	1.65573	2.1124	4.05708	1.9206	0.0292756	0.282417	0.0283234	0.0640239	0.00066773	0.0109087	0.257068	0.118518	0.148932	0.127026	0.154682	0.157532	5692.67	2323.22	4907.57	9425.5
Cholic Acid	[M-H]-	407.28	C24H40O5		BHQCQFFYRZLCQQ-OELDTZBJSA-N	O=C(O)CCC(C)C1CCC2C3C(O)CC4CC(O)CCC4(C)C3CC(O)C12C	HMDB0000619	C00695	Primary bile acid biosynthesis[hsa00120];Metabolic pathways[hsa01100];Bile secretion[hsa04976]	1.01597	1.31443	2.21877	1.29377	2.18389	1.68801	0.489496	0.23291	0.102328	0.316683	0.0943423	0.162877	0.0245469	0.282432	0.178422	0.080821	0.141925	0.110876	7333	7450.11	9638.71	16270.2
Oleic acid	[M-H]-	281.249	C18H34O2	Long-chain fatty acids	ZQPPMHVWECSIRJ-KTKRTIGZSA-N	CCCCCCCC\C=C/CCCCCCCC(O)=O	HMDB0000207	C00712	Fatty acid biosynthesis[hsa00061];Biosynthesis of unsaturated fatty acids[hsa01040]	0.896381	0.358877	2.32631	0.400362	2.59522	6.48218	0.390016	0.0246197	0.0298393	0.0283695	0.00776029	0.00152325	0.0293591	0.901049	0.31968	0.232579	0.256708	0.498824	17510.2	15695.8	6284	40734
Serine	[M-H]-	104.035	C3H7NO3	Serine and derivatives	MTCFGRXMJLQNBG-UHFFFAOYNA-N	O=C(O)C(N)CO	HMDB0062263	C00716		0.627445	0.986227	1.74064	1.57181	2.77417	1.76495	0.0552965	0.469158	0.00129988	0.0423083	2.80181e-05	0.000351422	0.474707	0.12471	0.436036	0.274949	0.408283	0.463302	41402.8	25978	40832.6	72067.5
Hydrocortisone	[M-H]-	361.045	C21H30O5	21-hydroxysteroids	JYGXADMDTFJGBT-VWUMJDOOSA-N	O=C1C=C2CCC3C4CCC(O)(C(=O)CO)C4(C)CC(O)C3C2(C)CC1	HMDB0014879	C00735	Steroid hormone biosynthesis[hsa00140];Metabolic pathways[hsa01100];Neuroactive ligand-receptor interaction[hsa04080];Cortisol synthesis and secretion[hsa04927];Cushing syndrome[hsa04934];Aldosterone-regulated sodium reabsorption[hsa04960];Bile secretion[hsa04976];Pathways in cancer[hsa05200];Prostate cancer[hsa05215]	2.121	1.5689	1.07408	0.739699	0.506402	0.684606	0.0114985	0.115808	0.379952	0.146291	0.00739095	0.115148	0.262982	0.203188	0.0121161	0.0809552	0.0722151	0.041302	2074.33	4399.67	3254.43	2228
Cortisone	[M+FA-H]-	359.096	C21H28O5	21-hydroxysteroids	MFYSYFVPBJMHGN-ZPOLXVRWSA-N	O=C1C=C2CCC3C(C(=O)CC4(C)C3CCC4(O)C(=O)CO)C2(C)CC1	HMDB0002802	C00762	Steroid hormone biosynthesis[hsa00140];Metabolic pathways[hsa01100];Aldosterone-regulated sodium reabsorption[hsa04960];Pathways in cancer[hsa05200];Prostate cancer[hsa05215]	0.645826	1.00018	0.886164	1.54868	1.37214	0.886008	0.00489636	0.499346	0.169694	0.00109132	0.0151176	0.112919	0.286321	0.000627145	0.0637493	0.188459	0.0697267	0.0667633	9730	6283.89	9731.71	8622.38
4-O-Methylphloracetophenone	[M-H]-	180.975	C9H10O4	Alkyl-phenylketones	GKSGTWUNURZTKD-UHFFFAOYSA-N	O=C(C1=C(O)C=C(OC)C=C1O)C	HMDB0003306	C00774		0.787106	0.909123	0.917661	1.15502	1.16587	1.00939	0.00176889	0.10188	0.0707426	0.0494899	0.0200958	0.449031	0.4206	0.335729	0.0828364	0.147225	0.0908727	0.0100211	28596.3	22508.3	25997.6	26241.8
Phloretin	[M-H2O-H]-	273.077	C15H14O5		VGEREEWJJVICBM-UHFFFAOYSA-N	O=C(C=1C(O)=CC(O)=CC1O)CCC2=CC=C(O)C=C2	HMDB0003306	C00774		7.39813	5.44702	3.96086	0.73627	0.535387	0.727162	0.129422	0.0584951	0.0211787	0.361651	0.240336	0.281358	0.459449	0.725745	0.145565	0.00816006	0.0663389	0.0184657	1915.33	14169.9	10432.9	7586.38
UROCANATE	[M-H2O-H]-	137.035	C6H6N2O2	Imidazolyl carboxylic acids and derivatives	LOIYMIARKYCTBW-UHFFFAOYSA-N	O=C(O)C=CC1=CN=CN1	HMDB0000301	C00785	Histidine metabolism[hsa00340];Metabolic pathways[hsa01100]	0.824865	1.09133	1.88818	1.32304	2.28908	1.73017	0.38469	0.402989	0.0190297	0.307139	0.0256902	0.0118182	0.0380346	0.0517873	0.149969	0.0805432	0.107703	0.132136	4579.33	3777.33	4997.57	8646.62
Urocanic acid	[M-H]-	137.036	C6H6N2O2	Imidazolyl carboxylic acids and derivatives	LOIYMIARKYCTBW-UHFFFAOYSA-N	O=C(O)C=CC1=CN=CN1	HMDB0000301	C00785	Histidine metabolism[hsa00340];Metabolic pathways[hsa01100]	0.825518	2.20618	3.89326	2.67248	4.71614	1.76471	0.359346	0.0848927	0.000617176	0.0384904	8.75447e-05	0.0392078	0.031961	0.289122	0.175653	0.135348	0.138469	0.125604	1791.33	1478.78	3952	6974.12
ADRENALINE BITARTRATE	[M-H]-	332.099	C13H19NO9	Catechols	YLXIPWWIOISBDD-NDAAPVSOSA-N	O=C(O)C(O)C(O)C(=O)O.OC1=CC=C(C=C1O)C(O)CNC	HMDB0000068	C00788	Tyrosine metabolism[hsa00350];Metabolic pathways[hsa01100];cAMP signaling pathway[hsa04024];Neuroactive ligand-receptor interaction[hsa04080];Adrenergic signaling in cardiomyocytes[hsa04261];Regulation of lipolysis in adipocytes[hsa04923];Renin secretion[hsa04924];Chemical carcinogenesis - receptor activation[hsa05207]	0.687784	0.939819	2.1916	1.36645	3.18647	2.33194	0.154726	0.424771	0.00237174	0.242691	0.000417427	0.00378189	0.190472	0.0766782	0.259377	0.0743883	0.21254	0.269408	9339.33	6423.44	8777.29	20468.1
Salicylic acid	[M-H]-	137.024	C7H6O3	Salicylic acids	YGSDEFSMJLZEOE-UHFFFAOYSA-N	O=C(O)C=1C=CC=CC1O	HMDB0001895	C00805	Phenylalanine metabolism[hsa00360];Metabolic pathways[hsa01100];Bile secretion[hsa04976]	0.899816	3.51787	3.91368	3.90954	4.34942	1.11252	0.148406	0.175982	0.198279	0.114508	0.138173	0.459007	0.0655376	0.488229	0.08723	0.108866	0.0913248	0.0407753	2630.17	2366.67	9252.57	10293.6
Citramalate	[M-H]-	147.03	C5H8O5	Hydroxy fatty acids	XFTRTWQBIOMVPK-YFKPBYRVSA-N	C[C@](O)(CC(O)=O)C(O)=O	HMDB0000426	C00815		0.621798	0.765042	2.64555	1.23037	4.25468	3.45805	0.293714	0.277944	0.0782542	0.403647	0.0289818	0.0369557	0.333776	0.323508	0.257017	0.218305	0.313773	0.335467	20794	12929.7	15908.3	55011.6
PAROMOMYCIN SULFATE	[M+Na-2H]-	712.256	C23H47N5O18S	4,5-disubstituted 2-deoxystreptamines	LJRDOKAZOAKLDU-UDXJMMFXSA-N	O=S(=O)(O)O.OCC1OC(OC2C(OC3OC(CO)C(OC4OC(CN)C(O)C(O)C4N)C3O)C(O)C(N)CC2N)C(N)C(O)C1O	HMDB0015490	C00832	Neomycin, kanamycin and gentamicin biosynthesis[hsa00524]	1.814	1.18157	1.33456	0.65136	0.735702	1.12949	0.0950085	0.33821	0.0648912	0.153825	0.170006	0.323874	0.221881	0.0412826	0.0786877	0.124383	0.04835	0.0244264	4228.17	7669.89	4995.86	5642.75
4-Pyridoxic acid	[M-H]-	182.046	C8H9NO4	Pyridinecarboxylic acids	HXACOUQIXZGNBF-UHFFFAOYSA-N	CC1=C(O)C(C(O)=O)=C(CO)C=N1	HMDB0000017	C00847	Vitamin B6 metabolism[hsa00750];Metabolic pathways[hsa01100]	0.71437	1.30922	4.05859	1.83269	5.68135	3.10001	0.317245	0.356034	0.00591827	0.180328	0.000459507	0.00873716	0.143016	0.150612	0.588042	0.191567	0.493168	0.556293	22372.2	15982	29290	90799.4
4-Pyridoxate	[M-H]-	182.046	C8H9NO4	Pyridinecarboxylic acids	HXACOUQIXZGNBF-UHFFFAOYSA-N	CC1=C(O)C(C(O)=O)=C(CO)C=N1	HMDB0000017	C00847	Vitamin B6 metabolism[hsa00750];Metabolic pathways[hsa01100]	0.167082	1.16388	0.710118	6.96592	4.25011	0.610129	0.00224824	0.313717	0.155249	7.84812e-06	2.13522e-05	0.0141903	0.405027	0.0855466	0.0575171	0.259201	0.118697	0.129755	6948.67	1161	8087.43	4934.38
3-Caffeoylquinic acid	[M-H]-	353.1	C16H18O9	Quinic acids and derivatives	CWVRJTMFETXNAD-KWXNVWGOSA-N	O=C(O)C1(O)CC(O)C(O)C(OC(=O)C=CC2=CC=C(O)C(O)=C2)C1	HMDB0003164	C00852		0.758241	1.46756	1.81517	1.93548	2.39393	1.23687	0.289764	0.167802	0.100296	0.0764955	0.0375041	0.291907	0.0398954	0.14957	0.0497841	0.0785467	0.0563399	0.0177465	1473	1116.89	2161.71	2673.75
formononetin	[M-H]-	267.1	C16H12O4	4'-O-methylisoflavones	HKQYGTCOTHHOMP-UHFFFAOYSA-N	O=C1C(=COC2=CC(O)=CC=C21)C=3C=CC(OC)=CC3	HMDB0005808	C00858	Metabolic pathways[hsa01100]	0.325401	1.07729	2.84418	3.31067	8.74053	2.64011	0.026922	0.437907	0.00117224	0.0414917	6.99451e-06	0.00272378	0.353983	0.0441447	0.330398	0.2016	0.301355	0.324931	9882.17	3215.67	10646	28106.6
Pantothenate	[M-H]-	218.103	C9H17NO5	Secondary alcohols	GHOKWGTUZJEAQD-ZETCQYMHSA-N	CC(C)(CO)[C@@H](O)C(O)=NCCC(O)=O	HMDB0000210	C00864	beta-Alanine metabolism[hsa00410];Pantothenate and CoA biosynthesis[hsa00770];Metabolic pathways[hsa01100];Biosynthesis of cofactors[hsa01240];Vitamin digestion and absorption[hsa04977]	0.810349	1.24377	2.12448	1.53486	2.62168	1.70809	0.247045	0.19157	0.000155893	0.0858704	9.09899e-05	0.0034827	0.573831	1.20217	1.81552	0.927984	1.42995	1.50039	431437	349615	536608	916577
MUCIC ACID	[M-H]-	209.03	C6H10O8	Glucuronic acid derivatives	DSLZVSRJTYRBFB-DUHBMQHGSA-N	O=C(O)C(O)C(O)C(O)C(O)C(=O)O	HMDB0000639	C00879	Ascorbate and aldarate metabolism[hsa00053];Metabolic pathways[hsa01100]	2.25884	2.37936	0.658854	1.05336	0.291678	0.276903	0.00313291	0.204281	0.0788003	0.464465	0.000167002	0.116991	0.512686	0.379672	0.063743	0.051694	0.200282	0.203984	7068.33	15966.2	16818.1	4657
DEOXYCYTIDINE	[M-2H]-	226.083	C9H13N3O4	Pyrimidine 2'-deoxyribonucleosides	CKTSBUTUHBMZGZ-SHYZEUOFSA-N	O=C1N=C(N)C=CN1C2OC(CO)C(O)C2	HMDB0000014	C00881	Pyrimidine metabolism[hsa00240];Metabolic pathways[hsa01100];ABC transporters[hsa02010]	0.197341	1.54773	6.20723	7.8429	31.4543	4.01054	0.0350385	0.216093	0.000242854	0.00380984	1.50775e-06	0.000307798	0.181639	0.147972	0.250324	0.12563	0.209586	0.235116	1801.17	355.444	2787.71	11180.2
2'-Deoxycytidine	[M-H]-	226.083	C9H13N3O4	Pyrimidine 2'-deoxyribonucleosides	CKTSBUTUHBMZGZ-UHFFFAOYNA-N	N=C1N=C(O)N(C=C1)C2OC(CO)C(O)C2	HMDB0000014	C00881	Pyrimidine metabolism[hsa00240];Metabolic pathways[hsa01100];ABC transporters[hsa02010]	0.574486	1.61771	1.80533	2.81593	3.14251	1.11598	0.160446	0.0729252	0.111102	0.0169498	0.0255505	0.384499	0.0829922	0.25777	0.0852951	0.133903	0.0786154	0.060164	1946.67	1118.33	3149.14	3514.38
Maltose	[M-H]-	341.1	C12H22O11	O-glycosyl compounds	GUBGYTABKSRVRQ-QUYVBRFLSA-N	OCC1OC(OC2C(O)C(O)C(O)OC2CO)C(O)C(O)C1O	HMDB0037138	C00897		0.182858	0.576474	2.04767	3.15257	11.1981	3.55207	0.000633611	0.0421189	0.0113201	0.0013811	6.59434e-06	0.00035074	0.421499	0.42306	0.201942	0.179078	0.221111	0.239857	6380.17	1166.67	3678	13064.5
Porphobilinogen	[M+Na-2H]-	225.088	C10H14N2O4	Aralkylamines	QSHWIQZFGQKFMA-UHFFFAOYSA-N	O=C(O)CC=1C(=CNC1CN)CCC(=O)O	HMDB0000245	C00931	Porphyrin and chlorophyll metabolism[hsa00860];Metabolic pathways[hsa01100];Biosynthesis of cofactors[hsa01240]	0.490016	1.60376	1.53598	3.27288	3.13455	0.957734	0.101306	0.0582293	0.0717297	0.00662973	0.00674837	0.42837	0.27626	0.789889	0.174354	0.391369	0.208913	0.00393729	13678	6702.44	21936.3	21009.1
Guanosine cyclic monophosphate	[M-H]-	344.078	C10H12N5O7P	3',5'-cyclic purine nucleotides	ZOOGRGPOEVQQDX-UUOKFMHZSA-N	O=P1(O)OCC2OC(N3C=NC=4C(O)=NC(=N)NC43)C(O)C2O1	HMDB0001314	C00942	Purine metabolism[hsa00230];Metabolic pathways[hsa01100];cGMP-PKG signaling pathway[hsa04022];Vascular smooth muscle contraction[hsa04270];Gap junction[hsa04540];Platelet activation[hsa04611];Circadian entrainment[hsa04713];Thermogenesis[hsa04714];Long-term depression[hsa04730];Olfactory transduction[hsa04740];Phototransduction[hsa04744];Oxytocin signaling pathway[hsa04921];Regulation of lipolysi…	0.508125	0.136944	0.278258	0.269509	0.547616	2.0319	0.198262	0.0921075	0.11518	0.0254917	0.102003	0.0623998	0.124501	0.559542	0.102354	0.129514	0.0500185	0.0528247	6793.17	3451.78	930.286	1890.25
ESTRADIOL	[M-H]-	271.17	C18H24O2	Estrogens and derivatives	VOXZDWNPVJITMN-ZBRFXRBCSA-N	OC1=CC=C2C(=C1)CCC3C2CCC4(C)C(O)CCC34	HMDB0000151	C00951	Steroid hormone biosynthesis[hsa00140];Metabolic pathways[hsa01100];Endocrine resistance[hsa01522];Thermogenesis[hsa04714];Ovarian steroidogenesis[hsa04913];Estrogen signaling pathway[hsa04915];Prolactin signaling pathway[hsa04917];GnRH secretion[hsa04929];Endocrine and other factor-regulated calcium reabsorption[hsa04961];Pathways in cancer[hsa05200];Chemical carcinogenesis - receptor activation…	0.436132	1.18382	1.4862	2.71437	3.40767	1.25542	0.0205928	0.279302	0.0766636	0.0133347	0.00181408	0.20849	0.26683	0.0805173	0.0938562	0.166301	0.126154	0.0552964	4491.5	1958.89	5317.14	6675.25
BETA-INDOLEACETIC ACID	[M-H]-	174.056	C10H9NO2	Indole-3-acetic acid derivatives	SEOVTRFCIGRIMH-UHFFFAOYSA-N	OC(=O)CC1=CNC2=CC=CC=C12	HMDB0000197	C00954	Tryptophan metabolism[hsa00380];Metabolic pathways[hsa01100]	0.371391	1.10309	1.33198	2.97017	3.58646	1.20749	0.0486295	0.338103	0.122814	0.018993	0.00469819	0.182051	0.317054	0.210988	0.0660439	0.236788	0.148868	0.0414896	8493	3154.22	9368.57	11312.5
L-2-Aminoadipic acid	[M-H]-	160.062	C6H11NO4	L-alpha-amino acids	OYIFNHCXNCRBQI-BYPYZUCNSA-N	N[C@@H](CCCC(O)=O)C(O)=O	HMDB0000510	C00956	Lysine degradation[hsa00310];Metabolic pathways[hsa01100];2-Oxocarboxylic acid metabolism[hsa01210];Biosynthesis of amino acids[hsa01230]	0.250057	0.969995	1.54897	3.8791	6.19449	1.59689	0.0146359	0.468403	0.0750482	0.000739054	2.34663e-06	0.0144257	1.26661	0.153844	0.419781	0.840475	0.699293	0.530431	90630.5	22662.8	87911.1	140384
2-Aminoadipic acid	[M-H]-	160.062	C6H11NO4	L-alpha-amino acids	OYIFNHCXNCRBQI-BYPYZUCNSA-N	N[C@@H](CCCC(O)=O)C(O)=O	HMDB0000510	C00956	Lysine degradation[hsa00310];Metabolic pathways[hsa01100];2-Oxocarboxylic acid metabolism[hsa01210];Biosynthesis of amino acids[hsa01230]	0.569891	1.001	1.40932	1.75647	2.47296	1.40792	0.028277	0.497935	0.0305847	0.0228879	0.000356722	0.0260611	0.380606	0.0195104	0.21167	0.297924	0.255019	0.195815	21567.7	12291.2	21589.1	30395.8
L-TRYPTOPHANAMIDE	[M+FA-H]-	202.098	C11H13N3O			O=C(N)C(N)Cc1c[nH]c2ccccc21	HMDB0013318	C00977		0.537432	1.20183	3.19672	2.23625	5.94814	2.65987	0.0997681	0.317458	7.8367e-05	0.0193629	8.08221e-08	3.72695e-05	0.219089	0.16108	0.381687	0.204058	0.353107	0.404279	12480.3	6707.33	14999.3	39896.1
Ala-Ala	[M-H]-	159.078	C6H12N2O3	Dipeptides	DEFJQIDDEAULHB-UHFFFAOYNA-N	O=C(O)C(N=C(O)C(N)C)C	HMDB0003459	C00993	Metabolic pathways[hsa01100]	0.274306	3.73265	0.169656	13.6076	0.618491	0.0454518	0.057895	0.118267	0.0424041	0.0317033	0.203688	0.0363603	0.136059	0.494112	0.067799	0.180425	0.00338654	0.140498	1408	386.222	5255.57	238.875
O-Phosphoserine	[M-H]-	184.002	C3H8NO6P	L-alpha-amino acids	BZQFBWGGLXLEPQ-UHFFFAOYNA-N	O=C(O)C(N)COP(=O)(O)O	HMDB0000272	C01005	Glycine, serine and threonine metabolism[hsa00260];Cysteine and methionine metabolism[hsa00270];Aminoacyl-tRNA biosynthesis[hsa00970];Metabolic pathways[hsa01100];Carbon metabolism[hsa01200];Biosynthesis of amino acids[hsa01230]	0.331591	1.47921	4.07844	4.46095	12.2996	2.75718	0.0312819	0.153742	4.57494e-05	0.000516458	2.52208e-08	5.51213e-05	0.169503	0.12941	0.195357	0.135601	0.169382	0.181111	1880.83	623.667	2782.14	7670.88
6-HYDROXYNICOTINATE	[M-H]-	138.019	C6H5NO3	Pyridinecarboxylic acids	BLHCMGRVFXRYRN-UHFFFAOYSA-N	O=C(O)C=1C=CC(=O)NC1	HMDB0002658	C01020	Nicotinate and nicotinamide metabolism[hsa00760];Metabolic pathways[hsa01100]	3.46358	1.35531	2.13589	0.391302	0.61667	1.57594	0.00307808	0.0668062	0.00458435	0.00444864	0.0370764	0.018303	0.729641	0.384192	0.1532	0.327111	0.136551	0.0900402	6875.83	23815	9318.86	14686
Ascorbic acid	[M-H]-	175.025	C6H8O6	Butenolides	CIWBSHSKHKDKBQ-UHFFFAOYNA-N	O=C1OC(C(O)=C1O)C(O)CO	HMDB0000044	C01041	Ascorbate and aldarate metabolism[hsa00053];Metabolic pathways[hsa01100]	1.32293	1.08743	1.12825	0.821984	0.85284	1.03754	0.321483	0.449974	0.434927	0.351324	0.386435	0.476614	0.0729448	0.0464003	0.0179272	0.0215655	0.00733877	0.00343212	7478.83	9894	8132.71	8438
N-ACETYL-L-ASPARTIC ACID	[M+FA-H]-	174.04	C6H9NO5	Aspartic acid and derivatives	OTCCIMWXFLJLIA-BYPYZUCNSA-N	O=C(O)CC(NC(=O)C)C(=O)O	HMDB0000812	C01042	Alanine, aspartate and glutamate metabolism[hsa00250];Metabolic pathways[hsa01100]	1.05848	0.619359	0.728124	0.585139	0.687894	1.17561	0.429665	0.0461803	0.0724447	0.0767566	0.114364	0.233286	0.15125	0.585354	0.103836	0.22874	0.109357	0.0478617	21999	23285.6	13625.3	16018
N-Acetylaspartic acid	[M-H]-	174.041	C6H9NO5	Aspartic acid and derivatives	OTCCIMWXFLJLIA-UHFFFAOYNA-N	O=C(O)CC(N=C(O)C)C(=O)O	HMDB0000812	C01042	Alanine, aspartate and glutamate metabolism[hsa00250];Metabolic pathways[hsa01100]	1.11878	0.524855	0.645456	0.469132	0.576929	1.22978	0.390578	0.0687248	0.0733585	0.0651002	0.0804877	0.249798	0.176133	0.498712	0.124983	0.229208	0.122973	0.046392	16733.3	18720.9	8782.57	10800.6
N-Methylglutamic acid	[M-H]-	160.062	C6H11NO4	Glutamic acid and derivatives	XLBVNMSMFQMKEY-UHFFFAOYNA-N	O=C(O)CCC(NC)C(=O)O	HMDB0062660	C01046	Metabolic pathways[hsa01100]	0.539578	0.823137	1.46459	1.52552	2.71432	1.77927	0.0964569	0.302872	0.181021	0.178966	0.0204286	0.0857537	0.18215	0.0844301	0.0987748	0.140685	0.129121	0.112433	5280.67	2849.33	4346.71	7734
Theanine	[M-H2O-H]-	173.093	C7H14N2O3	Glutamine and derivatives	DATAGRPVKZEWHA-YFKPBYRVSA-N	O=C(O)C(N)CCC(O)=NCC	HMDB0034365	C01047		0.38276	2.22158	20.0601	5.80411	52.409	9.02962	0.063937	0.234512	0.0781187	0.0953238	0.035712	0.0753637	0.107703	0.207705	0.352678	0.137166	0.266082	0.274725	1308.33	500.778	2906.57	26245.2
Thiamine monophosphate	[2M-H]-	343.063	C12H18N4O4PS	Thiamine phosphates	HZSAJDVWZRBGIF-UHFFFAOYSA-O	CC1=C(CCOP(O)(O)=O)SC=[N+]1CC1=CN=C(C)NC1=N	HMDB0002666	C01081	Thiamine metabolism[hsa00730];Metabolic pathways[hsa01100];Biosynthesis of cofactors[hsa01240]	0.249528	1.88094	0.729526	7.53797	2.92362	0.387852	0.126823	0.299302	0.354827	0.0989349	0.0860195	0.196621	0.235922	0.430519	0.0520468	0.20299	0.0812078	0.111716	6832	1704.78	12850.6	4984.12
D-(+)-TREHALOSE	[M-H]-	377.13	C12H22O11	O-glycosyl compounds	HDTRYLNUVZCQOY-LIZSDCNHSA-N	OCC1OC(OC2OC(CO)C(O)C(O)C2O)C(O)C(O)C1O	HMDB0000975	C01083	Starch and sucrose metabolism[hsa00500];Metabolic pathways[hsa01100];ABC transporters[hsa02010]	0.427288	1.53879	1.89284	3.60129	4.42989	1.23008	0.0323511	0.103738	0.0134432	0.00386786	0.00017612	0.20578	0.342334	0.376111	0.205651	0.268676	0.216821	0.110895	9155.17	3911.89	14087.9	17329.2
3-HYDROXYBUTANOIC ACID	[M-H]-	103.04	C4H8O3	Beta hydroxy acids and derivatives	WHBMMWSBFZVSSR-GSVOUGTGSA-N	O=C(O)CC(O)C	HMDB0000357	C01089	Butanoate metabolism[hsa00650];Metabolic pathways[hsa01100];cAMP signaling pathway[hsa04024]	0.600967	0.896622	3.37689	1.49197	5.61909	3.76624	0.115198	0.376475	0.000144656	0.143984	1.54664e-06	2.35763e-05	0.110931	0.0449545	0.197082	0.0604702	0.168536	0.206307	2746.5	1650.56	2462.57	9274.62
DL-beta-Hydroxybutyric acid	[M-H]-	103.04	C4H8O3	Beta hydroxy acids and derivatives	WHBMMWSBFZVSSR-UHFFFAOYNA-N	CC(O)CC(O)=O	HMDB0000357	C01089	Butanoate metabolism[hsa00650];Metabolic pathways[hsa01100];cAMP signaling pathway[hsa04024]	2.10162	1.57678	1.43366	0.750271	0.682173	0.909235	0.0497621	0.0871268	0.157999	0.195433	0.130813	0.368024	0.422239	0.53271	0.0851631	0.0591065	0.0599503	0.0029584	8357.17	17563.6	13177.4	11981.4
N(PAI)-METHYL-L-HISTIDINE	[M-H]-	168.077	C7H11N3O2	Histidine and derivatives	BRMWTNUJHUMWMS-UHFFFAOYSA-N	O=C(O)C(N)CC=1N=CN(C1)C	HMDB0000479	C01152	Histidine metabolism[hsa00340];Metabolic pathways[hsa01100]	0.184469	1.46529	4.74966	7.94327	25.7477	3.24145	0.038502	0.248827	0.000623235	0.00336647	1.79404e-06	0.000818575	0.520569	0.386633	0.56738	0.360674	0.508066	0.538216	14316.2	2640.89	20977.3	67996.9
3,4-Dihydroxyphenylacetic acid	[M+Na-2H]-	167.035	C8H8O4	Catechols	CFFZDZCDUFSOFZ-UHFFFAOYSA-N	O=C(O)CC1=CC=C(O)C(O)=C1	HMDB0001336	C01161	Tyrosine metabolism[hsa00350];Metabolic pathways[hsa01100];Dopaminergic synapse[hsa04728];Cocaine addiction[hsa05030];Amphetamine addiction[hsa05031];Alcoholism[hsa05034]	0.360396	1.83813	1.96338	5.1003	5.44784	1.06814	0.0112968	0.0912759	0.0150589	0.00529146	0.000185916	0.418551	0.411791	0.78769	0.152945	0.338252	0.217498	0.0179883	9045	3259.78	16625.9	17758.8
Hydroxyprogesterone	[M-H]-	329.212	C21H30O3	Gluco/mineralocorticoids, progestogins and derivatives	DBPWSSGDRRHUNT-CEGNMAFCSA-N	O=C1C=C2CCC3C(CCC4(C)C3CCC4(O)C(=O)C)C2(C)CC1	HMDB0000374	C01176	Steroid hormone biosynthesis[hsa00140];Metabolic pathways[hsa01100];Ovarian steroidogenesis[hsa04913];Cortisol synthesis and secretion[hsa04927];Cushing syndrome[hsa04934]	0.232335	0.887257	5.80114	3.81887	24.9688	6.53828	0.0119432	0.412586	0.00587937	0.0259431	0.000285713	0.00296897	0.157991	0.0650091	0.194856	0.0698225	0.163839	0.203509	1413.67	328.444	1254.29	8200.88
4-Hydroxyphenylpyruvic acid	[M-H]-	179.035	C9H8O4	Phenylpyruvic acid derivatives	KKADPXVIOXHVKN-UHFFFAOYSA-N	O=C(O)C(=O)CC1=CC=C(O)C=C1	HMDB0000707	C01179	Ubiquinone and other terpenoid-quinone biosynthesis[hsa00130];Tyrosine metabolism[hsa00350];Phenylalanine, tyrosine and tryptophan biosynthesis[hsa00400];Metabolic pathways[hsa01100];2-Oxocarboxylic acid metabolism[hsa01210];Biosynthesis of amino acids[hsa01230];Biosynthesis of cofactors[hsa01240]	0.432682	1.31754	0.711634	3.04505	1.6447	0.540124	0.0287303	0.228963	0.187833	0.0074753	0.129742	0.0567293	0.232433	0.291221	0.0788535	0.152097	0.0319843	0.108831	4502.67	1948.22	5932.43	3204.25
Adenosine 3'-monophosphate	[M-H]-	346.056	C10H14N5O7P	Ribonucleoside 3'-phosphates	LNQVTSROQXJCDD-KQYNXXCUSA-N	NC1=C2N=CN([C@@H]3O[C@H](CO)[C@@H](OP(O)(O)=O)[C@H]3O)C2=NC=N1	HMDB0003540	C01367	Purine metabolism[hsa00230];Metabolic pathways[hsa01100]	0.567013	0.912137	0.608601	1.60867	1.07335	0.667225	0.0123051	0.369359	0.0161863	0.0356405	0.315449	0.050865	0.626424	0.110289	0.191231	0.268973	0.0390029	0.213205	31616.2	17926.8	28838.3	19241.6
OUABAIN	[M-H]-	583.316	C29H44O12	Cardenolide glycosides and derivatives	LPMXVESGRSUGHW-HBYQJFLCSA-N	O=C1OCC(=C1)C2CCC3(O)C4CCC5(O)CC(OC6OC(C)C(O)C(O)C6O)CC(O)C5(CO)C4C(O)CC23C	HMDB0015224	C01443	Bile secretion[hsa04976]	10.6092	2.32941	0.964437	0.219566	0.0909062	0.414027	0.236941	0.0946135	0.469657	0.251052	0.200909	0.0437323	0.152388	0.547546	0.00834375	0.160389	0.0413563	0.152546	3653.17	38757	8509.71	3523.25
3-phenyllactic acid	[M-H]-	165.056	C9H10O3	Phenylpropanoic acids	VOXXWSYKYCBWHO-UHFFFAOYSA-N	O=C(O)C(O)CC=1C=CC=CC1	HMDB0000779	C01479		0.204924	0.409591	0.188522	1.99874	0.919961	0.46027	0.02822	0.097744	0.0292916	0.0710595	0.436003	0.0157999	1.61966	2.37468	0.746397	0.544885	0.0337658	0.413982	181210	37134.3	74222	34162.1
Caffeic acid	[M-H]-	135.045	C9H8O4	Hydroxycinnamic acids	QAIPRVGONGVQAS-RQOWECAXSA-N	OC(=O)\C=C/C1=CC(O)=C(O)C=C1	HMDB0001964	C01481		0.21445	1.02175	0.175595	4.7645	0.818812	0.171857	0.0261361	0.487981	0.0227129	0.058318	0.363771	0.0571581	0.260805	0.0709916	0.120768	0.184129	0.00550765	0.1269	4289	919.778	4382.29	753.125
Stearic acid	[M-H]-	283.264	C18H36O2	Long-chain fatty acids	QIQXTHQIDYTFRH-UHFFFAOYSA-N	CCCCCCCCCCCCCCCCCC(O)=O	HMDB0000827	C01530	Fatty acid biosynthesis[hsa00061];Biosynthesis of unsaturated fatty acids[hsa01040]	0.745327	1.25898	2.26224	1.68916	3.03523	1.79688	0.160197	0.347888	0.00160599	0.179358	0.000107186	0.062538	0.151407	0.065749	0.2224	0.188298	0.197147	0.121084	8081.17	6023.11	10174	18281.5
syringin	[M-H]-	371.135	C17H24O9	Phenolic glycosides	QJVXKWHHAMZTBY-GCPOEHJPSA-N	OCC=CC1=CC(OC)=C(OC2OC(CO)C(O)C(O)C2O)C(OC)=C1	METPA1704	C01533		0.312667	0.668591	0.962037	2.13835	3.07688	1.4389	0.0554057	0.237705	0.463927	0.094437	0.00690022	0.131158	0.208717	0.242567	0.00354684	0.0659725	0.0851977	0.0904728	4733.83	1480.11	3165	4554.12
ALLANTOIN	[M-H2O-H]-	157.036	C4H6N4O3	Imidazoles	POJWUDADGALRAB-UHFFFAOYSA-N	O=C(N)NC1NC(=O)NC1=O	HMDB0000462	C01551		0.332033	0.954282	1.62562	2.87406	4.89595	1.7035	0.00276244	0.422004	0.0029101	0.00131956	5.89613e-08	0.000383809	0.506458	0.122769	0.183574	0.238432	0.233508	0.18813	10979.8	3645.67	10477.9	17849
5-Methoxypsoralen	[M+K-2H]-	215.035	C12H8O4	5-methoxypsoralens	BGEBZHIAGXMEMV-UHFFFAOYSA-N	O=C1OC=2C=C3OC=CC3=C(OC)C2C=C1	HMDB0030637	C01557		0.837248	1.215	1.64015	1.45119	1.95898	1.34991	0.203067	0.0837889	0.000233889	0.0265355	0.000110243	0.0031129	0.779752	2.30728	1.28009	1.18236	1.23437	1.10082	545919	457070	663294	895390
Etoposide	[M+Na-2H]-	633.183	C29H32O13	Podophyllotoxins	VJJPUSNTGOMMGY-UHFFFAOYNA-N	COC1=CC(=CC(OC)=C1O)C1C2C(COC2=O)C(OC2OC3COC(C)OC3C(O)C2O)C2=CC3=C(OCO3)C=C12	HMDB0014911	C01576	Bile secretion[hsa04976]	0.0950395	1.97183	4.82872	20.7475	50.8075	2.44885	0.000239603	0.221352	0.00128048	0.036387	1.39592e-05	0.0290225	0.172013	0.0986269	0.14219	0.107964	0.125993	0.0873665	879.167	83.5556	1733.57	4245.25
HIPPURATE	[M-H]-	178.05	C9H9NO3	Hippuric acids	QIAFMBKCNZACKA-UHFFFAOYSA-N	O=C(O)CNC(=O)C=1C=CC=CC1	HMDB0000714	C01586	Phenylalanine metabolism[hsa00360];Metabolic pathways[hsa01100]	0.244326	0.951081	0.862144	3.89267	3.52866	0.906489	0.000718063	0.419619	0.311153	0.00079284	0.00555432	0.367638	0.258132	0.011145	0.00892978	0.122819	0.0652578	0.0191743	2320.67	567	2207.14	2000.75
Ibuprofen	[M-H]-	205.123	C13H18O2	Phenylpropanoic acids	HEFNNWSXXWATRW-JTQLQIEISA-N	CC(C)CC1=CC=C(C=C1)[C@H](C)C(O)=O	HMDB0001925	C01588		0.383499	1.92393	2.68062	5.01679	6.98988	1.3933	0.0395148	0.130294	0.00104305	0.0158327	1.01844e-05	0.158602	0.138193	0.149277	0.110703	0.13581	0.107774	0.0471319	1371	525.778	2637.71	3675.12
Linoleic acid	[M-3H]-	279.2	C18H32O2	Lineolic acids and derivatives	OYHQOLUKZRVURQ-HZJYTTRNSA-N	O=C(O)CCCCCCCC=CCC=CCCCCC	HMDB0000673	C01595	Linoleic acid metabolism[hsa00591];Biosynthesis of unsaturated fatty acids[hsa01040];Metabolic pathways[hsa01100]	0.354573	1.67119	1.63612	4.71323	4.61434	0.979018	0.0227059	0.0540672	0.0747019	0.00104591	0.00161603	0.46946	1.52876	2.42865	0.611965	1.45689	0.839947	0.0904901	204751	72599.2	342177	334998
Maleamic acid	[M-H]-	114.02	C4H5NO3	Straight chain fatty acids	FSQQTNAZHBEJLS-UHFFFAOYSA-N	O=C(O)C=CC(=N)O	METPA0190	C01596	Nicotinate and nicotinamide metabolism[hsa00760];Metabolic pathways[hsa01100]	0.910442	0.867852	1.40063	0.95322	1.5384	1.6139	0.370551	0.31477	0.0307459	0.439964	0.0234514	0.0174246	0.0118369	0.0692836	0.0950209	0.0201258	0.074701	0.104832	5576.17	5076.78	4839.29	7810.12
Melatonin	[M-H]-	231.122	C13H16N2O2	3-alkylindoles	DRLFMBDRBRZALE-UHFFFAOYSA-N	OC(=NCCC1=CNC=2C=CC(OC)=CC21)C	HMDB0001389	C01598	Tryptophan metabolism[hsa00380];Metabolic pathways[hsa01100];Neuroactive ligand-receptor interaction[hsa04080];Circadian entrainment[hsa04713]	0.135331	1.49579	3.62199	11.0528	26.7638	2.42145	0.000127638	0.179951	0.000112279	0.00185838	8.76674e-08	0.00181825	0.393129	0.199132	0.288974	0.228771	0.255476	0.245193	4626.5	626.111	6920.29	16757.1
Phthalic acid	[M-H]-	165.019	C8H6O4	Benzoic acids	XNGIFLGASWRNHJ-UHFFFAOYSA-N	O=C(O)C=1C=CC=CC1C(=O)O	HMDB0002107	C01606	Metabolic pathways[hsa01100];ABC transporters[hsa02010]	0.454442	1.50258	1.37543	3.30643	3.02663	0.915377	0.0746445	0.21724	0.202476	0.0366812	0.0185711	0.418961	0.218909	0.346974	0.0152377	0.176596	0.0859468	0.0414604	3597.33	1634.78	5405.29	4947.88
Piroxicam	[M-H]-	330.055	C15H13N3O4S	Benzothiazines	QYSPLQLAKJAUJT-UHFFFAOYSA-N	O=S1(=O)C=2C=CC=CC2C(O)=C(C(O)=NC3=NC=CC=C3)N1C	HMDB0014694	C01608		0.440987	1.01122	1.49294	2.29309	3.38545	1.47637	0.00166936	0.461693	0.000405441	0.000897546	9.91189e-07	0.000361567	0.254606	0.00810332	0.0991491	0.14963	0.131353	0.0982224	4477.33	1974.44	4527.57	6684.38
taxifolin	[M-H]-	338.991	C15H12O7	Flavanonols	CXQWRCVTCMQVQX-UHFFFAOYSA-N	O=C1C=2C(O)=CC(O)=CC2OC(C3=CC=C(O)C(O)=C3)C1O	METPA0191	C01617	Metabolic pathways[hsa01100]	0.780334	0.525398	0.769295	0.673299	0.985854	1.46421	0.215671	0.00152017	0.144729	0.170332	0.484417	0.127777	0.0526772	0.524879	0.0500199	0.0953362	0.00563009	0.0263115	6795.67	5302.89	3570.43	5227.88
Threonic acid	[M-H]-	135.03	C4H8O5	Sugar acids and derivatives	JPIJQSOTBSSVTP-UHFFFAOYNA-N	O=C(O)C(O)C(O)CO	HMDB0000943	C01620	Ascorbate and aldarate metabolism[hsa00053];Metabolic pathways[hsa01100]	1.03368	1.08161	0.646121	1.04636	0.625068	0.597372	0.455072	0.407937	0.04058	0.441469	0.0446403	0.0527809	0.199342	0.87523	0.375476	0.187378	0.268774	0.458928	105064	108602	113637	67883.8
Hesperetin	[M+K-2H]-	301.066	C16H14O6	4'-O-methylated flavonoids	AIONOLUJZLIMTK-UHFFFAOYSA-N	O=C1C=2C(O)=CC(O)=CC2OC(C3=CC=C(OC)C(O)=C3)C1	HMDB0005782	C01709		0.604078	0.967233	1.03749	1.60117	1.71747	1.07263	0.0666869	0.418688	0.408603	0.0697723	0.0349801	0.326858	0.314207	0.0260375	0.00434197	0.217573	0.118398	0.00968631	17923	10826.9	17335.7	18594.9
Xanthosine	[M-H]-	283.068	C10H12N4O6	Purine nucleosides	UBORTCNDUKBEOP-UUOKFMHZSA-N	OC[C@H]1O[C@H]([C@H](O)[C@@H]1O)N1C=NC2=C1N=C(O)N=C2O	HMDB0000299	C01762	Purine metabolism[hsa00230];Caffeine metabolism[hsa00232];Metabolic pathways[hsa01100];ABC transporters[hsa02010]	0.28117	1.25737	1.92972	4.47191	6.86319	1.53473	0.00217132	0.233188	0.0050992	0.000994263	1.61874e-06	0.0331269	1.33402	0.543272	0.580199	0.735263	0.691803	0.509106	81168.3	22822.1	102058	156632
Albendazole	[M-H]-	264.081	C12H15N3O2S	2-benzimidazolylcarbamic acid esters	HXHWSAZORRCQMX-UHFFFAOYSA-N	CCCSC=1C=CC2=C(C1)NC(=N2)N=C(O)OC	HMDB0014659	C01779		0.160437	1.75292	0.557749	10.926	3.47644	0.318182	0.012404	0.230662	0.106613	0.0257419	0.00243375	0.0773731	0.152171	0.208592	0.0414341	0.129644	0.0400379	0.0743889	1190.5	191	2086.86	664
Norvaline	[M-H]-	116.072	C5H11NO2	L-alpha-amino acids	SNDPXSYFESPGGJ-BYPYZUCNSA-N	CCC[C@H](N)C(O)=O	HMDB0013716	C01799		0.633556	0.920706	1.96202	1.45323	3.09684	2.131	0.117182	0.369023	0.00194778	0.147508	0.000125418	0.000402891	0.507882	0.295523	0.597333	0.291038	0.522569	0.639358	57524.5	36445	52963.1	112864
maltotriose	[M-H]-	503.162	C18H32O16		FYGDTMLNYKFZSV-PXXRMHSHSA-N	OCC1OC(OC2C(O)C(O)C(OC2CO)OC3C(O)C(O)C(O)OC3CO)C(O)C(O)C1O	HMDB0001262	C01835	ABC transporters[hsa02010];Carbohydrate digestion and absorption[hsa04973]	0.342853	0.987675	2.85386	2.88076	8.32387	2.88947	0.0357641	0.488751	0.000946198	0.0325354	2.25628e-06	0.00049957	0.180454	0.0563188	0.166853	0.0893639	0.15926	0.185772	2772.17	950.444	2738	7911.38
Pravastatin	[M-H]-	423.239	C23H36O7	Medium-chain hydroxy acids and derivatives	TUZYXOIXSAXUGO-UHFFFAOYNA-N	CCC(C)C(=O)OC1CC(C=C2C=CC(C)C(CCC(CC(CC(=O)O)O)O)C21)O	HMDB0005022	C01844	Bile secretion[hsa04976]	0.122783	1.42568	1.30956	11.6113	10.6656	0.918551	1.39621e-05	0.166561	0.082822	0.000699583	5.77463e-07	0.380989	0.824225	0.492514	0.123529	0.464339	0.309568	0.0130374	22821.7	2802.11	32536.3	29886.2
L-5-Oxoproline	[M-H]-	128.035	C5H7NO3	Alpha amino acids and derivatives	ODHCTXKNWHHXJC-VKHMYHEASA-N	OC(=O)[C@@H]1CCC(O)=N1	HMDB0000267	C01879	Glutathione metabolism[hsa00480];Metabolic pathways[hsa01100]	0.960438	1.2629	1.13013	1.31492	1.17668	0.894864	0.46747	0.0710605	0.235778	0.253758	0.345781	0.237953	0.110405	2.78969	0.504643	1.04142	0.285667	0.366989	682812	655799	862326	771665
Pyroglutamic acid	[M-H]-	128.035	C5H7NO3	Alpha amino acids and derivatives	ODHCTXKNWHHXJC-UHFFFAOYNA-N	O=C(O)C1N=C(O)CC1	HMDB0000267	C01879	Glutathione metabolism[hsa00480];Metabolic pathways[hsa01100]	0.843662	1.26462	1.26154	1.49897	1.49531	0.997564	0.384552	0.161672	0.155355	0.204476	0.190911	0.495349	0.185273	2.06039	0.654666	1.07171	0.485118	0.0208492	383316	323389	484750	483568
DAUNORUBICIN	[M-H]-	526.182	C27H29NO10	Anthracyclines	STQGQHZAVUOBTE-VGBVRHCVSA-N	O=C1C=2C=CC=C(OC)C2C(=O)C=3C(O)=C4C(=C(O)C13)CC(O)(C(=O)C)CC4OC5OC(C)C(O)C(N)C5	HMDB0014832	C01907		0.109608	1.05819	5.79689	9.65428	52.8876	5.47815	0.000613526	0.439167	0.000894179	0.000558427	1.2644e-05	0.000469239	0.197363	0.021707	0.226839	0.10891	0.185591	0.229781	1539.83	168.778	1629.43	8926.25
DETHIOBIOTIN	[M-H]-	213.124	C10H18N2O3	Imidazolyl carboxylic acids and derivatives	AUTOLBMXDDTRRT-UHFFFAOYSA-N	O=C1NC(C)C(N1)CCCCCC(=O)O	HMDB0003581	C01909	Biotin metabolism[hsa00780];Metabolic pathways[hsa01100];Biosynthesis of cofactors[hsa01240]	0.366562	0.974091	3.18133	2.65737	8.67882	3.26594	0.109329	0.480337	0.000639135	0.10997	1.30833e-05	0.000370172	0.37665	0.0940783	0.541392	0.244781	0.460824	0.573729	20116.3	7373.89	19595.1	63996.6
GLYCOCHOLATE	[M-H]-	464.301	C26H43NO6	Glycinated bile acids and derivatives	RFDAIACWWDREDC-RGWSMLPJSA-N	O=C(O)CNC(=O)CCC(C)C1CCC2C3C(O)CC4CC(O)CCC4(C)C3CC(O)C12C	HMDB0000138	C01921	Primary bile acid biosynthesis[hsa00120];Metabolic pathways[hsa01100];Bile secretion[hsa04976];Cholesterol metabolism[hsa04979]	0.168284	6.64382	3.06188	39.4797	18.1947	0.460861	0.0145805	0.197976	0.105067	0.113373	0.0159142	0.267965	0.239034	0.634477	0.147717	0.153891	0.135443	0.0656875	2301	387.222	15287.4	7045.38
Glycocholic Acid	[M+Na-2H]-	464.302	C26H43NO6	Glycinated bile acids and derivatives	RFDAIACWWDREDC-FRVQLJSFSA-N	O=C(O)CN=C(O)CCC(C)C1CCC2C3C(O)CC4CC(O)CCC4(C)C3CC(O)C12C	HMDB0000138	C01921	Primary bile acid biosynthesis[hsa00120];Metabolic pathways[hsa01100];Bile secretion[hsa04976];Cholesterol metabolism[hsa04979]	0.402848	0.446774	3.35387	1.10904	8.32539	7.50686	0.0992326	0.0786316	0.138168	0.442498	0.0480251	0.0727571	0.217473	0.389553	0.160295	0.066108	0.169627	0.198569	4104.67	1653.56	1833.86	13766.5
Methotrexate	[M-H]-	453.164	C20H22N8O5	Glutamic acid and derivatives	FBOZXECLQNJBKD-UHFFFAOYNA-N	O=C(O)CCC(NC(=O)C1=CC=C(C=C1)N(C)CC2=NC=3C(N=C2)=NC(=N)NC3N)C(=O)O	HMDB0014703	C01937	Bile secretion[hsa04976]	0.297521	0.634754	0.339996	2.13347	1.14276	0.535635	0.0735416	0.253463	0.0991837	0.00497685	0.27272	0.0126356	0.17641	0.176237	0.0847061	0.104834	0.0108684	0.0789894	3547.83	1055.56	2252	1206.25
Indolelactic acid	[M-H]-	204.067	C11H11NO3	Indolyl carboxylic acids and derivatives	XGILAAMKEQUXLS-UHFFFAOYNA-N	O=C(O)C(O)CC1=CNC=2C=CC=CC21	HMDB0000671	C02043		1.11002	0.835163	0.341403	0.752389	0.307565	0.408785	0.420165	0.336832	0.0327505	0.266337	0.0318284	0.00309627	0.100377	0.0859174	0.115025	0.034895	0.0879052	0.117212	5342.67	5930.44	4462	1824
Atropine	[M-H]-	288.16	C17H23NO3	Tropane alkaloids	RKUNBYITZUJHSG-PJPHBNEVSA-N	O=C(OC1CC2N(C)C(CC2)C1)C(C=3C=CC=CC3)CO	HMDB0014712	C02046	Metabolic pathways[hsa01100]	0.225384	1.23312	2.90945	5.4712	12.9089	2.35942	0.00173873	0.328735	0.000928871	0.0120771	1.69754e-06	0.00604412	0.757157	0.123553	0.608435	0.434277	0.546924	0.543779	27512.5	6200.89	33926.3	80046.4
L-Hyoscyamine	[M-H]-	288.161	C17H23NO3	Tropane alkaloids	RKUNBYITZUJHSG-UHFFFAOYSA-N	O=C(OC1CC2N(C)C(CC2)C1)C(C=3C=CC=CC3)CO	HMDB0014568	C02046	Metabolic pathways[hsa01100]	9.74993	1.08346	2.31915	0.111125	0.237864	2.1405	0.111243	0.437884	0.0972767	0.0951394	0.11365	0.0993117	0.242995	0.00907855	0.0458256	0.142341	0.05718	0.0339066	397.667	3877.22	430.857	922.25
ATROPINE SULFATE	[M-H]-	675.296	C34H48N2O10S	Beta hydroxy acids and derivatives	HSPFMJHHANCXBY-UHFFFAOYSA-N	O=C(OCC1CC2N(C)C(C2)C1)C(C=3C=CC=CC3)CO.O=C(OCC1CC2N(C)C(C2)C1)C(C=3C=CC=CC3)CO.O=S(=O)(O)O	HMDB0014712	C02046	Metabolic pathways[hsa01100]	0.234285	1.0139	2.19466	4.32764	9.36748	2.16457	0.0108541	0.485382	0.00215182	0.0162318	5.25953e-06	0.00359626	0.350323	0.0875574	0.232989	0.19893	0.233515	0.226435	7169.33	1679.67	7269	15734.2
SPECTINOMYCIN	[M-H]-	331.151	C14H24N2O7	1,4-dioxanes	UNFWWIHTNXNPBV-WXKVUWSESA-N	O=C1CC(OC2OC3C(O)C(NC)C(O)C(NC)C3OC12O)C	HMDB0015055	C02078		0.102706	1.30181	2.3775	12.6751	23.1485	1.8263	0.0043714	0.293646	0.0334532	0.00220727	0.000186317	0.0677529	1.01378	0.267139	0.538068	0.550018	0.527931	0.440871	32778.5	3366.56	42671.4	77930.8
Gly-Leu	[M-H]-	187.109	C8H16N2O3	Peptides	DKEXFJVMVGETOO-UHFFFAOYNA-N	O=C(O)C(N=C(O)CN)CC(C)C	HMDB0000759	C02155		0.199575	0.958676	2.17548	4.80359	10.9006	2.26926	0.00103669	0.450257	0.00440667	0.00950147	9.97397e-06	0.00573953	0.95635	0.160934	0.563792	0.463011	0.578662	0.620349	45541.8	9089	43659.9	99075.4
2-METHYLMALEATE	[2M+FA-H]-	129.019	C5H6O4	Methyl-branched fatty acids	HNEGQIOMVPPMNR-NSCUHMNNSA-N	O=C(O)C=C(C(=O)O)C	HMDB0000634	C02226	Valine, leucine and isoleucine biosynthesis[hsa00290];Metabolic pathways[hsa01100];2-Oxocarboxylic acid metabolism[hsa01210]	1.04915	1.30347	1.46425	1.24241	1.39566	1.12334	0.456527	0.0403282	0.00488299	0.272599	0.147952	0.152166	0.0960084	0.430802	0.195231	0.118202	0.0797838	0.0836245	13062.7	13704.7	17026.9	19127
Citraconic acid	[M-H]-	129.019	C5H6O4	Methyl-branched fatty acids	HNEGQIOMVPPMNR-UHFFFAOYSA-N	O=C(O)C=C(C(=O)O)C	HMDB0000634	C02226	Valine, leucine and isoleucine biosynthesis[hsa00290];Metabolic pathways[hsa01100];2-Oxocarboxylic acid metabolism[hsa01210]	2.4722	1.21402	2.7075	0.491071	1.09518	2.23019	0.00975863	0.342406	0.000526214	0.0281922	0.329358	0.00557368	0.605917	0.0702464	0.302932	0.273239	0.0261246	0.273692	7945.83	19643.7	9646.43	21513.4
Glycyrrhizin	[M-H]-	821.396	C42H62O16	Triterpene saponins	LPLVUJXQOOQHMX-QWBHMCJMSA-N	CC1(C)[C@H](CC[C@@]2(C)[C@H]1CC[C@]1(C)[C@@H]2C(=O)C=C2[C@@H]3C[C@](C)(CC[C@]3(C)CC[C@@]12C)C(O)=O)O[C@H]1O[C@@H]([C@@H](O)[C@H](O)[C@H]1O[C@@H]1O[C@@H]([C@@H](O)[C@H](O)[C@H]1O)C(O)=O)C(O)=O	HMDB0029843	C02284		0.416841	3.13941	2.64826	7.53142	6.35315	0.843552	0.177867	0.145004	0.0374263	0.0537965	0.00481782	0.392267	0.405426	1.4391	0.494028	0.791644	0.44904	0.113244	32021.5	13347.9	100529	84801.1
Sinapyl alcohol	[M+Na-2H]-	209.082	C11H14O4	Methoxyphenols	LZFOPEXOUVTGJS-UHFFFAOYSA-N	OC=1C(OC)=CC(C=CCO)=CC1OC	HMDB0013070	C02325	Metabolic pathways[hsa01100]	0.404378	0.859063	1.3022	2.1244	3.22026	1.51584	0.000221924	0.230821	0.0388458	0.00325505	9.67837e-07	0.0101304	0.371425	0.176365	0.0765142	0.157605	0.1406	0.112308	6101	2467.11	5241.14	7944.75
Xanthurenic Acid	[M-H]-	204.03	C10H7NO4		FBZONXHGGPHHIY-UHFFFAOYSA-N	O=C(O)C=1N=C2C(O)=CC=CC2=C(O)C1	HMDB0000881	C02470	Tryptophan metabolism[hsa00380]	3.32594	1.01683	1.5871	0.305728	0.477189	1.56083	0.0859382	0.480694	0.0775609	0.0694778	0.113874	0.0410505	0.366847	0.0387461	0.0610172	0.162604	0.0868814	0.0578326	2465.5	8200.11	2507	3913
Arabinose	[2M-H]-	149.046	C5H10O5	Pentoses	PYMYPHUHKUWMLA-UHFFFAOYNA-N	O=CC(O)C(O)C(O)CO	HMDB0000646	C02479		0.656921	1.4422	2.08186	2.1954	3.16912	1.44353	0.163169	0.0737587	0.000934368	0.0205107	0.000302893	0.0276029	0.130969	0.321761	0.209338	0.198422	0.176671	0.156695	6441.83	4231.78	9290.43	13411
1-METHYLADENOSINE	[M-H]-	280.105	C11H15N5O4	Purine nucleosides	GFYLSDSUCHVORB-UHFFFAOYSA-N	N=C1C=2N=CN(C2N=CN1C)C3OC(CO)C(O)C3O	HMDB0003331	C02494		0.378848	0.839238	3.20257	2.21524	8.45345	3.81605	0.0601471	0.333343	0.00170679	0.0583025	1.47606e-05	0.000243396	0.179016	0.105832	0.183392	0.0957713	0.191898	0.210344	4013.33	1520.44	3368.14	12853
2-Isopropylmalic acid	[M-H]-	175.061	C7H12O5	Hydroxy fatty acids	BITYXLXUCSKTJS-UHFFFAOYNA-N	O=C(O)CC(O)(C(=O)O)C(C)C	HMDB0000402	C02504	Valine, leucine and isoleucine biosynthesis[hsa00290];Pyruvate metabolism[hsa00620];Metabolic pathways[hsa01100];2-Oxocarboxylic acid metabolism[hsa01210];Biosynthesis of amino acids[hsa01230]	0.203714	1.1406	2.30244	5.59901	11.3023	2.01863	0.001728	0.353578	0.00109732	0.00142749	1.35104e-07	0.00288435	0.266083	0.0149894	0.144912	0.153096	0.14505	0.11949	2381.33	485.111	2716.14	5482.88
2,3-Dihydroxybiphenyl	[M-H]-	185.061	C12H10O2	Biphenyls and derivatives	YKOQAAJBYBTSBS-UHFFFAOYSA-N	C1=CC=C(C=C1)C=2C=CC=C(C2O)O	METPA0302	C02526	Metabolic pathways[hsa01100]	0.424215	1.23567	1.54598	2.91284	3.64434	1.25113	0.01618	0.115542	0.00869553	0.0035628	0.000237103	0.100421	0.397868	0.334284	0.204158	0.327561	0.224847	0.110095	11917.2	5055.44	14725.7	18423.8
CHENODIOL	[M-3H]-	391.285	C24H40O4	Dihydroxy bile acids, alcohols and derivatives	RUDATBOHQWOJDD-BSWAIDMHSA-N	O=C(O)CCC(C)C1CCC2C3C(O)CC4CC(O)CCC4(C)C3CCC12C	HMDB0000518	C02528	Primary bile acid biosynthesis[hsa00120];Metabolic pathways[hsa01100];Bile secretion[hsa04976]	0.156004	1.17346	0.271242	7.52199	1.73869	0.231147	0.0290341	0.401557	0.0503543	0.0174975	0.185598	0.0321384	0.562668	0.497817	0.222154	0.400374	0.0708893	0.289591	17924	2796.22	21033.1	4861.75
3-O-Feruloylquinic acid	[M+Na-2H]-	367.157	C17H20O9	Quinic acids and derivatives	RAGZUCNPTLULOL-KJJWLSQTSA-N	O=C(OC1CC(O)(C(=O)O)CC(O)C1O)C=CC2=CC=C(O)C(OC)=C2	HMDB0030669	C02572		0.551426	0.761495	0.871646	1.38096	1.58071	1.14465	0.0226624	0.156404	0.195409	0.171556	0.0300295	0.268212	0.299662	0.180249	0.0493087	0.117147	0.0895057	0.0162724	9844.17	5428.33	7496.29	8580.62
taurolithocholic acid	[3M-H]-	482.294	C26H45NO5S		QBYUNVOYXHFVKC-RQAFQGPPSA-N	O=S(=O)(O)CCN=C(O)CCC(C)C1CCC2C3CCC4CC(O)CCC4(C)C3CCC12C	HMDB0000722	C02592		0.0343438	0.793387	5.00366	23.1013	145.693	6.30671	0.0535731	0.414406	0.000774636	0.0929295	5.1643e-07	0.000274345	0.182208	0.0824675	0.222708	0.0545023	0.194012	0.241801	1902.33	65.3333	1509.29	9518.62
Isobutyric acid	[M-H]-	87.0452	C4H8O2	Carboxylic acids	KQNPFQTWMSNSAP-UHFFFAOYSA-N	O=C(O)C(C)C	HMDB0001873	C02632	Metabolic pathways[hsa01100];Protein digestion and absorption[hsa04974]	0.22121	1.29548	1.89865	5.85633	8.58304	1.4656	0.000800796	0.250025	0.0020036	0.0024848	5.19785e-08	0.062658	0.365838	0.108286	0.165338	0.221415	0.183058	0.0910784	4682.33	1035.78	6065.86	8890.12
CRUSTECDYSONE	[M-H]-	479.362	C27H44O7	Hydroxy bile acids, alcohols and derivatives	NKDFYOWSKOHCCO-YPVLXUMRSA-N	O=C1C=C2C(CCC3(C)C(CCC23O)C(O)(C)C(O)CCC(O)(C)C)C4(C)CC(O)C(O)CC14	HMDB0030180	C02633		31.1278	1.32129	2.59684	0.0424472	0.083425	1.96538	0.215074	0.358889	0.0487114	0.198339	0.191575	0.0576809	0.0378609	0.00482222	0.010283	0.0165522	0.00893631	0.0133765	42.1667	1312.56	55.7143	109.5
3-DEHYDROSHIKIMATE	[M-H]-	171.029	C7H8O5	Cyclohexenones	SLWWJZMPHJJOPH-PHDIDXHHSA-N	O=C(O)C1=CC(=O)C(O)C(O)C1	METPA0312	C02637	Phenylalanine, tyrosine and tryptophan biosynthesis[hsa00400];Metabolic pathways[hsa01100];Biosynthesis of amino acids[hsa01230];Biosynthesis of cofactors[hsa01240]	0.284381	1.75765	0.95094	6.18064	3.3439	0.541028	0.131385	0.306778	0.47376	0.0942349	0.0483874	0.252247	0.385729	0.678994	0.0548231	0.332002	0.164356	0.159843	19770.8	5622.44	34750.3	18800.9
Pimelic acid	[M-H]-	159.066	C7H12O4	Medium-chain fatty acids	WLJVNTCWHIRURA-UHFFFAOYSA-N	O=C(O)CCCCCC(=O)O	HMDB0000857	C02656	Biotin metabolism[hsa00780];Metabolic pathways[hsa01100];Biosynthesis of cofactors[hsa01240]	0.257258	0.938373	1.60289	3.6476	6.23069	1.70816	0.00276308	0.439887	0.0226839	0.0176389	1.03921e-06	0.0335319	1.09308	0.0498823	0.375891	0.540451	0.507433	0.30396	47514	12223.3	44585.9	76159.8
Lauric acid	[2M-H]-	199.17	C12H24O2	Medium-chain fatty acids	POULHZVOKOAJMA-UHFFFAOYSA-N	O=C(O)CCCCCCCCCCC	HMDB0000638	C02679	Fatty acid biosynthesis[hsa00061];Metabolic pathways[hsa01100]	0.3693	0.173543	0.646532	0.469925	1.75069	3.72548	0.085752	0.0553007	0.242158	0.0733117	0.0994172	0.015877	0.704666	2.23505	0.162372	0.305863	0.196926	0.44587	80587.5	29761	13985.4	52102.4
N-Acetylleucine	[M-H]-	172.098	C8H15NO3	Leucine and derivatives	WXNXCEHXYPACJF-UHFFFAOYNA-N	O=C(O)C(N=C(O)C)CC(C)C	HMDB0011756	C02710		0.245057	1.03015	1.9974	4.2037	8.15074	1.93895	0.00255567	0.462323	0.0025793	0.00444207	1.51301e-06	0.00453686	0.462985	0.0195233	0.220477	0.260867	0.236184	0.181153	7477.17	1832.33	7702.57	14934.9
N-ACETYL-L-LEUCINE	[M-2H]-	172.097	C8H15NO3	Leucine and derivatives	WXNXCEHXYPACJF-ZETCQYMHSA-N	O=C(NC(C(=O)O)CC(C)C)C	HMDB0011756	C02710		0.225535	0.643037	3.23116	2.85117	14.3267	5.02485	0.0434935	0.26304	0.00315334	0.072076	2.74656e-06	0.000200571	0.304296	0.271477	0.276771	0.109771	0.26441	0.315456	6149.83	1387	3954.57	19871.1
N-Acetylmuramic Acid	[M-H]-	292.033	C11H19NO8	Acylaminosugars	MNLRQHMNZILYPY-MDMHTWEWSA-N	O=C(O)C(OC1C(O)C(OC(O)C1N=C(O)C)CO)C	HMDB0060493	C02713	Amino sugar and nucleotide sugar metabolism[hsa00520];Metabolic pathways[hsa01100]	1.57462	1.46599	1.10759	0.931009	0.7034	0.755524	0.149064	0.221358	0.348855	0.429945	0.139278	0.221734	0.20942	0.200379	0.00661209	0.0429923	0.0455878	0.0431775	3395.67	5346.89	4978	3761
feruloyltyramine	[M-H]-	312.158	C18H19NO4	Methoxyphenols	NPNNKDMSXVRADT-WEVVVXLNSA-N	OC(=NCCC1=CC=C(O)C=C1)C=CC2=CC=C(O)C(OC)=C2	HMDB0029365	C02717		0.217324	1.57236	1.23932	7.2351	5.70263	0.78819	0.000298684	0.158213	0.0885645	0.0053614	3.67844e-05	0.252276	0.434093	0.319778	0.0852847	0.338452	0.171223	0.0859295	8090.83	1758.33	12721.7	10027.1
Cyclamate	[M-H]-	178.054	C6H13NO3S	Cyclamates	HCAJEUSONLESMK-UHFFFAOYSA-N	OS(=O)(=O)NC1CCCCC1	HMDB0031340	C02824		1.31557	1.47443	2.19559	1.12075	1.66893	1.48911	0.269799	0.142927	0.0261724	0.375285	0.0668125	0.10251	0.0564355	0.30124	0.0861487	0.0589445	0.0704687	0.0419484	2458	3233.67	3624.14	5396.75
4-IMIDAZOLEACETIC ACID	[M+FA-H]-	125.035	C5H6N2O2	Imidazolyl carboxylic acids and derivatives	PRJKNHOMHKJCEJ-UHFFFAOYSA-N	O=C(O)CC1=CN=CN1	HMDB0002024	C02835	Histidine metabolism[hsa00340];Metabolic pathways[hsa01100]	1.25179	1.34476	2.64867	1.07427	2.11591	1.96962	0.262206	0.177777	0.00427122	0.408312	0.00617321	0.0126948	0.142114	0.408757	0.234382	0.0174292	0.159993	0.174995	5876.67	7356.33	7902.71	15565.4
4-ACETAMIDOBUTANOATE	[M-H]-	144.066	C6H11NO3	Gamma amino acids and derivatives	UZTFMUBKZQVKLK-UHFFFAOYSA-N	O=C(O)CCCNC(=O)C	HMDB0003681	C02946	Arginine and proline metabolism[hsa00330];Metabolic pathways[hsa01100]	0.394121	1.28987	1.64794	3.27278	4.18131	1.2776	0.0228606	0.361406	0.0916762	0.0827332	0.000802915	0.315765	0.231609	0.0189886	0.0624704	0.131236	0.104574	0.00737427	3144.83	1239.44	4056.43	5182.5
4-Acetamidobutyric acid	[M-H]-	144.067	C6H11NO3	Gamma amino acids and derivatives	UZTFMUBKZQVKLK-UHFFFAOYSA-N	O=C(O)CCCN=C(O)C	HMDB0003681	C02946	Arginine and proline metabolism[hsa00330];Metabolic pathways[hsa01100]	0.54188	0.980432	1.80282	1.80931	3.32697	1.8388	0.000576824	0.420484	0.000454669	0.000326239	5.10429e-07	0.00014784	0.244061	0.0238379	0.132409	0.138624	0.137647	0.133328	3645.33	1975.33	3574	6571.88
Cytarabine	[M+FA-H]-	242.078	C9H13N3O5	Pyrimidine nucleosides	UHDGCWIWMRVCDJ-UHFFFAOYNA-N	N=C1N=C(O)N(C=C1)C2OC(CO)C(O)C2O	HMDB0015122	C02961		1.44888	1.68187	2.20051	1.16081	1.51876	1.30837	0.241075	0.245379	0.058427	0.400757	0.159695	0.306011	0.28665	0.583103	0.326091	0.0795963	0.154948	0.166379	25618.8	37118.7	43087.6	56374.5
N-Acetylhistidine	[M-H]-	196.073	C8H11N3O3	Histidine and derivatives	KBOJOGQFRVVWBH-UHFFFAOYNA-N	O=C(O)C(N=C(O)C)CC1=CN=CN1	HMDB0032055	C02997		0.885453	1.07003	1.39865	1.20846	1.57958	1.30711	0.279548	0.41616	0.0362098	0.205046	3.97997e-05	0.0889078	0.111669	0.0246982	0.104503	0.0429341	0.109272	0.0813699	7060.67	6251.89	7555.14	9875.38
2-Carboxybenzaldehyde	[M-H]-	149.024	C8H6O3	Benzoic acids	DYNFCHNNOHNJFG-UHFFFAOYSA-N	O=CC=1C=CC=CC1C(=O)O		C03057		0.253559	1.49204	0.795803	5.88437	3.13853	0.533367	0.0173782	0.205645	0.317089	0.0057874	0.0417531	0.096963	0.298662	0.454664	0.0641633	0.224114	0.0691317	0.118701	4874.17	1235.89	7272.43	3878.88
3-Guanidinopropionic acid	[M-H]-	130.062	C4H9N3O2	Guanidines	KMXXSJLYVJEBHI-UHFFFAOYSA-N	O=C(O)CCNC(=N)N	HMDB0013222	C03065		1.12041	0.795215	1.21733	0.709751	1.0865	1.53082	0.302633	0.205853	0.175715	0.0562366	0.298857	0.0205142	0.0641621	0.138633	0.0574308	0.0581132	0.0156405	0.0739698	3483.33	3902.78	2770	4240.38
1-Hydroxy-2-naphthoic acid	[M+FA-H]-	187.04	C11H8O3	Naphthalenecarboxylic acids	SJJCQDRGABAVBB-UHFFFAOYSA-N	O=C(O)C=1C=CC=2C=CC=CC2C1O	METPA0374	C03203	Metabolic pathways[hsa01100]	1.22829	1.28302	0.743645	1.04455	0.60543	0.579606	0.191151	0.13503	0.0909056	0.404376	0.0071943	0.00155154	0.379324	0.933171	0.189854	0.0129714	0.253581	0.371437	55267.5	67884.6	70909.1	41099.4
3-HYDROXYBENZYL ALCOHOL	[M-H2O-H]-	123.045	C7H8O2			Oc1cccc(c1)CO	HMDB0059712	C03351		0.208219	1.11734	1.78397	5.36617	8.56776	1.59663	0.0251501	0.428696	0.171494	0.0218969	0.0073497	0.201721	0.138101	0.0721965	0.0337789	0.080779	0.0674788	0.0272953	1216.67	253.333	1359.43	2170.5
3-(Hydroxymethyl)phenol	[M-H]-	123.045	C7H8O2	Benzyl alcohols	OKVJCVWFVRATSG-UHFFFAOYSA-N	OC1=CC=CC(=C1)CO	HMDB0038331	C03351		3.5951	0.587019	1.19247	0.163283	0.331693	2.03139	0.0534918	0.0728213	0.380863	0.0234781	0.049442	0.154236	0.148144	0.0766135	0.000610356	0.0964271	0.041704	0.0217293	421.5	1515.33	247.429	502.625
4-Nitrophenyl phosphate	[M-H]-	217.986	C6H6NO6P	Phenyl phosphates	XZKIHKMTEMTJQX-UHFFFAOYSA-N	OP(O)(=O)OC1=CC=C(C=C1)N(=O)=O	HMDB0060272	C03360		0.86471	0.98166	0.907199	1.13525	1.04914	0.924148	0.00474237	0.347568	0.0139205	0.0186237	0.176774	0.0677806	0.209786	0.0929387	0.0581176	0.0432637	0.0164847	0.0379668	12692.5	10975.3	12459.7	11514.6
S-Lactoylglutathione	[M-3H]-	378.098	C13H21N3O8S	Oligopeptides	VDYDCVUWILIYQF-CSMHCCOUSA-N	C[C@@H](O)C(=O)SC[C@H](N=C(O)CC[C@H](N)C(O)=O)C(O)=NCC(O)=O	HMDB0001066	C03451	Pyruvate metabolism[hsa00620];Metabolic pathways[hsa01100]	0.948227	1.21141	1.19302	1.27756	1.25816	0.984815	0.473613	0.299817	0.275942	0.360534	0.357334	0.478249	0.0142528	0.18276	0.0855719	0.106134	0.0399658	0.0239733	8070.5	7652.67	9776.71	9628.25
Limonin	[M+FA-H]-	469.252	C26H30O8	Limonoids	KBDSLGBFQAGHBE-MSGMIQHVSA-N	O=C1OCC23C(OC(C)(C)C3CC(=O)C4(C)C2CCC5(C)C(OC(=O)C6OC645)C7=COC=C7)C1	HMDB0035921	C03514		0.0993325	0.164466	0.591388	1.65571	5.95362	3.59581	0.100613	0.149705	0.290745	0.0706361	6.07275e-05	0.000761563	0.490619	0.699684	0.0102507	0.0449656	0.138574	0.144635	10320	1025.11	1697.29	6103.12
N-acetylphenylalanine	[M-H]-	206.082	C11H13NO3	Phenylalanine and derivatives	CBQJSKKFNMDLON-UHFFFAOYSA-N	O=C(O)C(N=C(O)C)CC=1C=CC=CC1	HMDB0000512	C03519	Phenylalanine metabolism[hsa00360];Metabolic pathways[hsa01100]	0.403938	0.908082	2.70608	2.24807	6.69925	2.98	0.0182344	0.385488	4.82545e-05	0.0323175	5.27213e-08	1.62246e-05	0.590383	0.287578	0.523073	0.294012	0.497449	0.553379	26992.8	10903.4	24511.7	73044.9
Glycolic acid	[M-H]-	75.0088	C2H4O3	Alpha hydroxy acids and derivatives	AEMRFAOFKBGASW-UHFFFAOYSA-N	O=C(O)CO	HMDB0000115	C03547	Fatty acid degradation[hsa00071]	0.540883	1.40341	1.05698	2.59467	1.95417	0.753148	0.0182823	0.0954548	0.29193	0.00370675	0.00288851	0.0863168	0.371466	0.634731	0.0127812	0.315307	0.142588	0.129193	11579.8	6263.33	16251.3	12239.6
(2-AMINOETHYL)PHOSPHONATE	[M+Na-2H]-	124.016	C2H8NO3P	Organic phosphonic acids	QQVDJLLNRSOCEL-UHFFFAOYSA-N	O=P(O)(O)CCN	HMDB0011747	C03557	Phosphonate and phosphinate metabolism[hsa00440];Metabolic pathways[hsa01100];ABC transporters[hsa02010]	0.968895	1.27936	1.51577	1.32043	1.56443	1.18479	0.466848	0.231112	0.0230364	0.212465	0.0388642	0.206268	0.0557127	0.161917	0.110132	0.0443166	0.0853033	0.0390297	8553.5	8287.44	10943	12965.1
resveratrol	[M-H]-	227.134	C14H12O3	Stilbenes	LUKBXSAWLPMMSZ-OWOJBTEDSA-N	OC1=CC=C(C=C1)C=CC=2C=C(O)C=C(O)C2	HMDB0003747	C03582	Longevity regulating pathway[hsa04211]	0.784783	1.8634	3.40506	2.37442	4.33885	1.82733	0.326831	0.186852	0.000586282	0.103699	0.000125015	0.0560981	0.106999	0.775288	0.64588	0.261109	0.489565	0.469585	25540.8	20044	47592.9	86968
DL-p-Hydroxyphenyllactic acid	[M-H]-	181.051	C9H10O4	Phenylpropanoic acids	JVGVDSSUAVXRDY-UHFFFAOYNA-N	OC(CC1=CC=C(O)C=C1)C(O)=O	HMDB0000755	C03672		0.278152	0.535865	0.926878	1.92652	3.33227	1.72969	0.0032015	0.0426641	0.415268	0.0211724	0.00555079	0.0703379	1.54593	2.17902	0.00600463	0.49999	0.489138	0.367421	128966	35872.1	69108.3	119536
Quinolinic Acid	[M-H]-	166.015	C7H5NO4		GJAWHXHKYYXBSV-UHFFFAOYSA-N	O=C(O)C1=NC=CC=C1C(=O)O	HMDB0000232	C03722	Tryptophan metabolism[hsa00380];beta-Alanine metabolism[hsa00410];Nicotinate and nicotinamide metabolism[hsa00760];Metabolic pathways[hsa01100];Biosynthesis of cofactors[hsa01240]	0.563049	0.79781	0.278688	1.41694	0.494961	0.349316	0.0856497	0.317171	0.0127995	0.200112	0.0309995	0.0298487	0.210906	0.0844554	0.134804	0.0763569	0.0634795	0.119507	6183	3481.33	4932.86	1723.12
Ribose-5-phosphate	[M-H2O-H]-	229.012	C5H11O8P	Pentose phosphates	KTVPXOYAKDPRHY-UHFFFAOYNA-N	O=P(O)(O)OCC1OC(O)C(O)C1O	HMDB0001548	C03736		0.484461	1.33603	2.61828	2.75777	5.40452	1.95975	0.00901342	0.23487	0.00259118	0.0179584	3.00891e-05	0.0190828	0.658289	0.358126	0.492393	0.408398	0.474421	0.475622	34437.8	16683.8	46010	90167.9
3-Hydroxy-3-methylglutaric acid	[M-H]-	161.046	C6H10O5	Hydroxy fatty acids	NPOAOTPXWNWTSH-UHFFFAOYSA-N	O=C(O)CC(O)(C)CC(=O)O	HMDB0000355	C03761		0.548267	1.39069	1.43017	2.53652	2.60854	1.02839	0.0132928	0.121787	0.0247077	0.00426472	0.000133839	0.447962	0.567776	0.859982	0.258221	0.536752	0.332107	0.0217856	33796	18529.2	46999.7	48334.1
4-Hydroxybenzylcyanide	[M-H2O-H]-	132.045	C8H7NO	Benzyl cyanides	AYKYOOPFBCOXSL-UHFFFAOYSA-N	N#CCC1=CC=C(O)C=C1	HMDB0029757	C03766		0.564176	1.03231	1.33798	1.82976	2.37156	1.2961	0.0722202	0.454884	0.246613	0.057219	0.040788	0.256095	0.1311	0.105033	0.0179553	0.113261	0.0630035	0.0181204	3127.67	1764.56	3228.71	4184.75
Phenylacetylglutamine	[M-H]-	263.104	C13H16N2O4	N-acyl-alpha amino acids	JFLIEFSWGNOPJJ-UHFFFAOYNA-N	O=C(O)C(N=C(O)CC=1C=CC=CC1)CCC(=N)O	HMDB0006344	C04148	Phenylalanine metabolism[hsa00360]	0.764348	2.2018	4.4227	2.88063	5.78624	2.00868	0.312889	0.0853842	0.0047549	0.0281628	0.000581029	0.0402652	0.228255	0.821115	0.515939	0.343277	0.435321	0.297007	15686	11989.6	34537.4	69374.5
1-Methylguanosine	[M-H]-	296.1	C11H15N5O5	Purine nucleosides	UTAIYTHAJQNQDW-UHFFFAOYNA-N	O=C1C=2N=CN(C2NC(=N)N1C)C3OC(CO)C(O)C3O	HMDB0001563	C04545		0.519735	1.6124	2.59332	3.10236	4.98969	1.60836	0.198746	0.125994	0.0197026	0.044082	0.00434235	0.0976326	0.0931452	0.192644	0.10134	0.122868	0.102131	0.0568366	1856.5	964.889	2993.43	4814.5
(+/-)-Synephrine	[M-H]-	166.087	C9H13NO2	1-hydroxy-2-unsubstituted benzenoids	YRCWQPVGYLYSOX-UHFFFAOYSA-N	OC1=CC=C(C=C1)C(O)CNC	HMDB0004826	C04548		0.51591	1.12668	2.08513	2.18388	4.04166	1.85068	0.0198036	0.312731	0.000850459	0.015404	1.15423e-05	0.00377246	0.193164	0.0144245	0.151602	0.133911	0.153404	0.146071	4277.67	2206.89	4819.57	8919.5
Dehydroisoandrosterone sulfate	[M-H]-	367.158	C19H28O5S	Sulfated steroids	CZWCKYRVOZZJNM-UHFFFAOYNA-N	O=C1CCC2C3CC=C4CC(OS(=O)(=O)O)CCC4(C)C3CCC12C	HMDB0001032	C04555	Steroid hormone biosynthesis[hsa00140];Bile secretion[hsa04976]	0.380413	0.312073	1.37441	0.820353	3.61294	4.40412	0.0234417	0.022004	0.154935	0.330459	0.000230379	0.000289573	0.361833	0.845667	0.111021	0.0198487	0.194625	0.28529	10769	4096.67	3360.71	14801
Prostaglandin E1	[M-H]-	353.233	C20H34O5	Prostaglandins and related compounds	GMVPRGQOIOIIMI-DWKJAMRDSA-N	CCCCC[C@H](O)\C=C\[C@H]1[C@H](O)CC(=O)[C@@H]1CCCCCCC(O)=O	HMDB0001442	C04741		0.126021	1.4308	1.35802	11.3537	10.7762	0.949131	1.13403e-05	0.083843	0.0398558	2.51923e-05	1.38135e-07	0.394004	10.3477	7.92981	2.05012	6.57612	3.9142	0.93952	3.0916e+06	389605	4.42347e+06	4198453
5-HETE	[M-H]-	319.228	C20H32O3	Hydroxyeicosatetraenoic acids	KGIJOOYOSFUGPC-JGKLHWIESA-N	CCCCC\C=C/C\C=C/C\C=C/C=C/[C@@H](O)CCCC(O)=O	HMDB0011134	C04805	Arachidonic acid metabolism[hsa00590];Inflammatory mediator regulation of TRP channels[hsa04750]	0.181389	1.26477	0.999463	6.97271	5.51006	0.790233	0.000415561	0.165575	0.498974	8.25044e-05	0.000107064	0.133574	15.103	11.1984	0.110598	10.8911	5.06261	3.56019	8.2911e+06	1.50391e+06	1.04863e+07	8.28665e+06
Argatroban	[M-H]-	507.24	C23H36N6O5S	Dipeptides	KXNPVXPOPUZYGB-UHFFFAOYNA-N	O=C(O)C1N(C(=O)C(NS(=O)(=O)C=2C=CC=C3C2NCC(C)C3)CCCNC(=N)N)CCC(C)C1	HMDB0014423	C04931		0.108437	0.573339	1.52806	5.28728	14.0916	2.6652	0.000183173	0.0706144	0.149714	0.0197766	0.001131	0.0300358	0.426377	0.488163	0.134917	0.177515	0.190546	0.203602	7653.17	829.889	4387.86	11694.5
Taurocholic acid	[M-H]-	514.284	C26H45NO7S	Trihydroxy bile acids, alcohols and derivatives	WBWWGRHZICKQGZ-UHFFFAOYNA-N	O=S(=O)(O)CCN=C(O)CCC(C)C1CCC2C3C(O)CC4CC(O)CCC4(C)C3CC(O)C12C	HMDB0000036	C05122	Primary bile acid biosynthesis[hsa00120];Taurine and hypotaurine metabolism[hsa00430];Metabolic pathways[hsa01100];Bile secretion[hsa04976];Cholesterol metabolism[hsa04979]	0.17206	1.13444	3.45091	6.59331	20.0564	3.04194	0.024837	0.428772	0.181162	0.0318866	0.0660121	0.176771	0.334776	0.0122563	0.20315	0.126016	0.180004	0.150319	4233.67	728.444	4802.86	14610
ESTRIOL	[M-H]-	269.155	C18H22O2	Estrogens and derivatives	DNXHEGUUPJUMQT-CBZIJGRNSA-N	O=C1CCC2C3CCC4=CC(O)=CC=C4C3CCC12C	HMDB0000153	C05141	Steroid hormone biosynthesis[hsa00140];Metabolic pathways[hsa01100]	0.116213	1.4519	1.85292	12.4935	15.9442	1.2762	0.00181308	0.267561	0.021548	0.0122551	1.39545e-06	0.263238	0.399696	0.132648	0.164675	0.172423	0.191147	0.0974261	5600.83	650.889	8131.86	10377.9
DL-3-Aminoisobutyric acid	[M-H]-	102.056	C4H9NO2	Beta amino acids and derivatives	QCHPKSFMDHPSNR-UHFFFAOYNA-N	CC(CN)C(O)=O	HMDB0003911	C05145		1.05341	0.998368	0.846408	0.947744	0.80349	0.847792	0.405763	0.497319	0.209224	0.399539	0.122575	0.209547	0.0969862	0.028181	0.0347938	0.0297743	0.0655844	0.0596714	18075.5	19041	18046	15299.2
gamma-Glutamylglutamine	[M-H]-	274.104	C10H17N3O6	Dipeptides	JBFYFLXEJFQWMU-UHFFFAOYNA-N	O=C(O)C(N=C(O)CCC(N)C(=O)O)CCC(=N)O	HMDB0011738	C05283		0.492734	0.761417	1.5854	1.54529	3.21755	2.08217	0.00490398	0.155048	0.0161693	0.107815	7.34738e-05	0.00432309	0.504725	0.506319	0.268085	0.137477	0.268451	0.315862	18794.7	9260.78	14310.6	29797
adrenosterone	[M-H]-	335.218	C19H24O3	Androgens and derivatives	RZRPTBIGEANTGU-IRIMSJTPSA-N	O=C1C=C2CCC3C(C(=O)CC4(C(=O)CCC34)C)C2(C)CC1	HMDB0006772	C05285	Steroid hormone biosynthesis[hsa00140]	0.198174	1.28715	1.09126	6.49506	5.50658	0.847811	0.00364062	0.237849	0.364432	0.00111499	8.17808e-05	0.264087	2.81225	1.97723	0.0680167	2.12354	1.06664	0.534192	341141	67605.1	439099	372273
Dehydroascorbic acid	[M-H]-	173.009	C6H6O6	Gamma butyrolactones	SBJKKFFYIZUCET-UHFFFAOYNA-N	O=C1OC(C(=O)C1=O)C(O)CO	HMDB0001264	C05422	Ascorbate and aldarate metabolism[hsa00053];Glutathione metabolism[hsa00480];Metabolic pathways[hsa01100]	5.38499	1.77102	1.65076	0.32888	0.306548	0.932096	0.0283285	0.0779201	0.197795	0.0432909	0.0329925	0.439077	0.97114	0.527698	0.0387174	0.407049	0.255926	0.0260986	7954.83	42836.7	14088.1	13131.5
taurochenodeoxycholic acid	[M-H]-	498.289	C26H45NO6S		BHTRKEVKTKCXOH-GGFGVLMTSA-N	O=S(=O)(O)CCN=C(O)CCC(C)C1CCC2C3C(O)CC4CC(O)CCC4(C)C3CCC12C	HMDB0000951	C05465	Primary bile acid biosynthesis[hsa00120];Bile secretion[hsa04976];Cholesterol metabolism[hsa04979]	0.228101	0.999075	6.37363	4.37997	27.9422	6.37953	0.133098	0.499617	0.196721	0.0653169	0.11243	0.17629	2.2032	0.60268	2.37006	0.585093	1.88011	1.89588	283200	64598.1	282938	1.80501e+06
Cortodoxone	[M-H]-	345.207	C21H30O4	21-hydroxysteroids	WHBHBVVOGNECLV-UHFFFAOYNA-N	O=C1C=C2CCC3C(CCC4(C)C3CCC4(O)C(=O)CO)C2(C)CC1	HMDB0000015	C05488	Steroid hormone biosynthesis[hsa00140];Metabolic pathways[hsa01100];Cortisol synthesis and secretion[hsa04927];Cushing syndrome[hsa04934]	0.13812	1.00328	1.89579	7.26389	13.7257	1.88958	0.000183233	0.49706	0.0271152	0.0076263	1.87577e-05	0.042555	0.324938	0.0654307	0.101573	0.142894	0.136916	0.113096	3616.83	499.556	3628.71	6856.75
16-Glucuronide-estriol	[M-H]-	463.197	C24H32O9	Steroidal glycosides	FQYGGFDZJFIDPU-UHFFFAOYNA-N	O=C(O)C1OC(OC2CC3C4CCC5=CC(O)=CC=C5C4CCC3(C)C2O)C(O)C(O)C1O	HMDB0006766	C05504	Steroid hormone biosynthesis[hsa00140]	0.158126	1.88286	3.59294	11.9073	22.7219	1.90824	0.00102184	0.153785	0.00160464	0.00898229	7.76932e-06	0.0430126	0.57928	0.446734	0.390425	0.320341	0.378192	0.275259	11647.5	1841.78	21930.6	41848.8
2'-Deoxyinosine	[M-H]-	251.079	C10H12N4O4	Purine 2'-deoxyribonucleosides	VGONTNSXDCQUGY-RRKCRQDMSA-N	OC[C@H]1O[C@H](C[C@@H]1O)N1C=NC2=C1N=CN=C2O	HMDB0000071	C05512	Purine metabolism[hsa00230];Metabolic pathways[hsa01100];ABC transporters[hsa02010]	3.89443	1.22568	1.33832	0.314725	0.34365	1.09191	0.094663	0.377828	0.213402	0.09836	0.0865455	0.424388	0.353745	0.115658	0.0441205	0.194894	0.0995006	0.0173397	2391.33	9312.89	2931	3200.38
Ergothioneine	[M-H2O-H]-	228.081	C9H15N3O2S	Histidine and derivatives	SSISHJJTAXXQAX-UHFFFAOYNA-N	O=C(O)C(CC1=CN=C([S-])N1)[N+](C)(C)C	HMDB0003045	C05570	Histidine metabolism[hsa00340];Metabolic pathways[hsa01100]	0.302205	1.28072	5.15342	4.23792	17.0527	4.02385	0.0371443	0.329214	0.00111567	0.0259309	1.98921e-05	0.00132426	0.124776	0.0466164	0.156416	0.0828103	0.142268	0.157839	1186.83	358.667	1520	6116.25
4-Vinylphenol	[M-H]-	119.05	C8H8O	Styrenes	FUGYGGDSWSUORM-UHFFFAOYSA-N	OC1=CC=C(C=C)C=C1	HMDB0004072	C05627		0.244101	0.450919	0.220444	1.84727	0.903088	0.488878	0.0341029	0.112552	0.0335192	0.0759732	0.412821	0.0148226	0.357877	0.513125	0.166215	0.12145	0.00588676	0.0952763	9652.67	2356.22	4352.57	2127.88
Eriodictyol	[M-H]-	575.12	C15H12O6	Flavanones	SBHXYTNGIZCORC-ZDUSSCGKSA-N	OC1=CC(O)=C2C(=O)C[C@H](OC2=C1)C1=CC(O)=C(O)C=C1	HMDB0005810	C05631	Metabolic pathways[hsa01100]	1.28391	1.94382	1.32883	1.51399	1.03499	0.683618	0.238719	0.159828	0.15011	0.209385	0.453896	0.228855	0.0608176	0.286319	0.0265312	0.0448816	0.00555593	0.0492818	1234.17	1584.56	2399	1640
5-Hydroxyindole-3-acetic acid	[M-H]-	190.051	C10H9NO3	Indole-3-acetic acid derivatives	DUUGKQCEGZLZNO-UHFFFAOYSA-N	O=C(O)CC1=CNC=2C=CC(O)=CC21	HMDB0000763	C05635	Tryptophan metabolism[hsa00380];Metabolic pathways[hsa01100];Serotonergic synapse[hsa04726]	1.97087	1.76667	1.33202	0.896392	0.675854	0.753971	0.0497542	0.209822	0.146118	0.41024	0.117976	0.302697	0.337613	0.361826	0.0524866	0.02471	0.0628182	0.0889536	5541.5	10921.6	9790	7381.38
Cytidine-3'-monophosphate	[M-H]-	322.045	C9H14N3O8P	Ribonucleoside 3'-phosphates	UOOOPKANIPLQPU-XVFCMESISA-N	OC[C@H]1O[C@H]([C@H](O)[C@@H]1OP(O)(O)=O)N1C=CC(=N)N=C1O	HMDB0240312	C05822	Pyrimidine metabolism[hsa00240];Metabolic pathways[hsa01100]	0.571223	1.2086	1.12398	2.11581	1.96767	0.929987	0.0371386	0.204259	0.307756	0.0131675	0.020892	0.382484	0.706503	0.735354	0.190694	0.535818	0.328119	0.0157005	68717.5	39253	83051.7	77237
Ureidoglutaric acid	[M-H]-	189.052	C6H10N2O5	Glutamic acid and derivatives	LCQLHJZYVOQKHU-UHFFFAOYNA-N	O=C(O)CCC(NC(=N)O)C(=O)O	HMDB0015673	C05829	Histidine metabolism[hsa00340]	0.714062	1.16949	1.79933	1.6378	2.51985	1.53856	0.207056	0.240074	0.00118947	0.0807645	0.000825883	0.00228161	0.118274	0.100587	0.152752	0.0991276	0.124407	0.135668	4754.33	3394.89	5560.14	8554.62
2-Hydroxyphenylacetic acid	[M-H]-	151.04	C8H8O3	2(hydroxyphenyl)acetic acids	CCVYRRGZDBSHFU-UHFFFAOYSA-N	OC(=O)CC1=CC=CC=C1O	HMDB0000669	C05852	Phenylalanine metabolism[hsa00360];Metabolic pathways[hsa01100]	0.181039	1.96406	2.79013	10.8489	15.4118	1.42059	0.00762939	0.15188	0.0179701	0.00987715	0.000178997	0.203077	0.43906	0.438178	0.307107	0.331608	0.284496	0.158674	8137	1473.11	15981.6	22703.2
Kaempferol	[M-H]-	285.201	C15H10O6	Flavonols	IYRMWMYZSQPJKC-UHFFFAOYSA-N	O=C1C(O)=C(OC=2C=C(O)C=C(O)C12)C=3C=CC(O)=CC3	HMDB0005801	C05903	Metabolic pathways[hsa01100]	0.276166	0.372235	1.52478	1.34786	5.52124	4.09629	0.0765257	0.142195	0.188496	0.248246	3.97055e-05	0.000641735	0.448563	0.838256	0.202708	0.0383275	0.331646	0.467313	25252.5	6973.89	9399.86	38504.5
Delphinidin	[M-H]-	301.035	C15H11O7	7-hydroxyflavonoids	JKHRCGUTYDNCLE-UHFFFAOYSA-O	OC1=CC2=[O+]C(=C(O)C=C2C(O)=C1)C1=CC(O)=C(O)C(O)=C1	HMDB0003074	C05908		0.202353	1.11061	1.20832	5.4885	5.97134	1.08797	0.0265227	0.429581	0.370182	0.0155923	0.0122208	0.435477	0.245934	0.10694	0.00992851	0.15769	0.0919835	0.00743422	4009.5	811.333	4453	4844.75
LTD4	[M+Na-2H]-	495.253	C25H40N2O6S	Leukotrienes	YEESKJGWJFYOOK-IJHYULJSSA-N	CCCCC\C=C/C\C=C/C=C/C=C/[C@@H](SC[C@H](N)C(O)=NCC(O)=O)[C@@H](O)CCCC(O)=O	HMDB0003080	C05951	Arachidonic acid metabolism[hsa00590];Metabolic pathways[hsa01100];Neuroactive ligand-receptor interaction[hsa04080];Fc epsilon RI signaling pathway[hsa04664];Asthma[hsa05310]	0.183861	0.790782	7.04875	4.30098	38.3375	8.91365	0.084222	0.38537	0.000495776	0.0456303	4.42121e-06	9.58233e-05	0.323138	0.152034	0.588813	0.15607	0.483601	0.643239	8753	1609.33	6921.71	61697.8
PGJ2	[M+FA-H]-	333.207	C20H30O4	Prostaglandins and related compounds	UQOQENZZLBSFKO-POPPZSFYSA-N	CCCCC[C@H](O)\C=C\[C@@H]1[C@@H](C\C=C/CCCC(O)=O)C=CC1=O	HMDB0002710	C05957	Arachidonic acid metabolism[hsa00590];Metabolic pathways[hsa01100];Serotonergic synapse[hsa04726]	0.13791	1.12199	1.7992	8.13568	13.0462	1.60358	0.00114603	0.349858	0.0066152	0.000308048	2.51601e-07	0.0123429	3.32015	0.70897	1.14154	2.2066	1.59173	0.846332	371913	51290.4	417283	669146
TxB2	[M-H]-	369.228	C20H34O6	Thromboxanes	XNRNNGPBEPRNAR-JQBLCGNGSA-N	CCCCC[C@H](O)\C=C\[C@H]1OC(O)C[C@H](O)[C@@H]1C\C=C/CCCC(O)=O	HMDB0003252	C05963	Arachidonic acid metabolism[hsa00590];Metabolic pathways[hsa01100];Serotonergic synapse[hsa04726];Bile secretion[hsa04976]	0.100526	1.38585	1.88947	13.786	18.7959	1.3634	5.67295e-06	0.103587	0.000840361	1.61262e-05	4.80486e-09	0.0462171	5.13928	3.47318	1.94881	3.196	2.33734	0.909975	751470	75542	1.04142e+06	1419881
2-HYDROXYBUTYRIC ACID	[M-H]-	103.04	C4H8O3	Alpha hydroxy acids and derivatives	AFENDNXGAFYKQO-UHFFFAOYSA-N	O=C(O)C(O)CC	HMDB0000008	C05984	Propanoate metabolism[hsa00640]	0.870354	1.24089	2.07327	1.42574	2.3821	1.67079	0.328794	0.205479	0.014469	0.112853	0.00369074	0.0347465	0.0993173	0.40059	0.39738	0.25431	0.319768	0.322524	24915.7	21685.4	30917.7	51656.9
Farnesol	[M-H]-	221.191	C15H26O	Sesquiterpenoids	CRDAMVZIKSXKFV-YFVJMOTDSA-N	CC(C)=CCCC(C)=CCCC(C)=CCO	HMDB0004305	C06081	N-Glycan biosynthesis[hsa00510];Terpenoid backbone biosynthesis[hsa00900]	0.113787	0.225893	0.412256	1.98522	3.62304	1.82501	0.115639	0.178135	0.225767	0.181939	0.0267702	0.10296	0.231561	0.404051	0.058466	0.0591627	0.0701869	0.0697893	5806.17	660.667	1311.57	2393.62
Abietic acid	[M-3H]-	301.217	C20H30O2	Diterpenoids	RSWGJHLUYNHPMX-UHFFFAOYNA-N	O=C(O)C1(C)CCCC2(C)C3C(C=C(CC3)C(C)C)=CCC12		C06087	Metabolic pathways[hsa01100]	0.494031	0.48322	0.651012	0.978117	1.31776	1.34724	0.154067	0.163743	0.241358	0.481863	0.2574	0.206253	2.32936	6.63535	1.01241	0.112417	0.43746	0.443042	1.75014e+06	864621	845701	1.13936e+06
Adipic acid	[M-H]-	145.051	C6H10O4	Medium-chain fatty acids	WNLRTRBMVRJNCN-UHFFFAOYSA-N	O=C(O)CCCCC(=O)O	HMDB0000448	C06104	Metabolic pathways[hsa01100]	0.552098	1.04956	1.66337	1.90103	3.01282	1.58483	0.0082017	0.438408	0.00190555	0.0301143	4.04636e-07	0.0191677	0.544023	0.0902863	0.263947	0.338415	0.341679	0.223256	26915.3	14859.9	28249.1	44770.1
Arbutin	[M-3H]-	271.082	C12H16O7	Phenolic glycosides	BJRNKVDFDLYUGJ-UHFFFAOYNA-N	OCC1OC(OC2=CC=C(O)C=C2)C(O)C(O)C1O	HMDB0029943	C06186	Glycolysis / Gluconeogenesis[hsa00010]	0.27731	0.725642	1.55182	2.61672	5.59597	2.13854	0.000898042	0.221276	0.0258059	0.0685748	1.35126e-05	0.0147285	0.391653	0.291393	0.152241	0.165473	0.18459	0.156512	7142.83	1980.78	5183.14	11084.4
2-Hydroxybenzaldehyde	[M-H]-	121.029	C7H6O2	Hydroxybenzaldehydes	SMQUZDBALVYZAC-UHFFFAOYSA-N	O=CC=1C=CC=CC1O	HMDB0034170	C06202	Metabolic pathways[hsa01100]	0.924656	1.23245	0.499738	1.33287	0.540458	0.405484	0.389448	0.303646	0.030189	0.187024	0.0105497	0.023018	0.0226675	0.273407	0.0976746	0.0788561	0.0535953	0.124704	3977.33	3677.67	4901.86	1987.62
Myristic acid	[M-H]-	227.202	C14H28O2	Long-chain fatty acids	TUNFSRHWOTWDNC-UHFFFAOYSA-N	CCCCCCCCCCCCCC(O)=O	HMDB0000806	C06424	Fatty acid biosynthesis[hsa00061];Metabolic pathways[hsa01100]	0.892561	0.372491	2.09229	0.417328	2.34415	5.61703	0.388633	0.0333297	0.0402717	0.0340846	0.01081	0.0014902	0.174601	3.59332	1.06671	0.891039	0.870675	1.7924	249615	222797	92979.4	522268
arachidic acid	[M-H]-	311.296	C20H40O2	Long-chain fatty acids	VKOBVWXKNCXXDE-UHFFFAOYSA-N	O=C(O)CCCCCCCCCCCCCCCCCCC	HMDB0002212	C06425	Biosynthesis of unsaturated fatty acids[hsa01040]	0.991153	0.741097	0.48889	0.747712	0.493254	0.659684	0.489278	0.203934	0.0335432	0.162772	0.0145725	0.0584296	0.0474417	0.247371	0.221084	0.163987	0.149602	0.121638	22161.2	21965.1	16423.6	10834.4
Muramic acid	[M+FA-H]-	250.093	C9H17NO7	Sugar acids and derivatives	MSFSPUZXLOGKHJ-UHFFFAOYNA-N	O=C(O)C(OC1C(O)C(OC(O)C1N)CO)C	HMDB0003254	C06470		0.753827	1.14762	2.1657	1.52239	2.87294	1.88713	0.351573	0.334511	0.00390095	0.243037	0.00929814	0.00113782	0.0502443	0.085092	0.125288	0.0831277	0.100757	0.118697	3171.67	2390.89	3639.86	6868.88
Reserpine	[M-H]-	607.342	C33H40N2O9	Yohimbine alkaloids	QEVHRUUCFGRFIF-MDEJGZGSSA-N	O=C(OC1CC2CN3CCC=4C=5C=CC(OC)=CC5NC4C3CC2C(C(=O)OC)C1OC)C6=CC(OC)=C(OC)C(OC)=C6	HMDB0014351	C06539		0.644108	1.24882	0.770342	1.93884	1.19598	0.616854	0.190163	0.361086	0.236817	0.143379	0.308179	0.187913	0.308648	0.0824856	0.0301384	0.165222	0.0492637	0.13065	16953.7	10920	21172.1	13060.1
atrazine	[M-H]-	214.087	C8H14ClN5	Chloro-s-triazines	MXWJVTOOROXGIU-UHFFFAOYSA-N	ClC1=NC(=NCC)NC(=NC(C)C)N1	HMDB0041830	C06551	Metabolic pathways[hsa01100]	0.80485	1.3909	1.69738	1.72815	2.10894	1.22035	0.36671	0.0794811	0.00593008	0.153053	0.0509988	0.162065	0.0394147	0.218402	0.131882	0.103758	0.0865212	0.0750071	3747.83	3016.44	5212.86	6361.5
Biuret	[M-H]-	102.031	C2H5N3O2	Isoureas	OHJMTUPIZMNBFR-UHFFFAOYSA-N	N=C(O)NC(=N)O	METPA0837	C06555	Metabolic pathways[hsa01100]	0.0212833	0.0465651	0.0634809	2.18788	2.98267	1.36327	0.121164	0.160387	0.146757	0.0430034	0.0310748	0.26955	0.102636	0.210708	0.0447829	0.0157514	0.0083557	0.00240154	1242.5	26.4444	57.8571	78.875
Catechin	[M-H]-	289.139	C15H14O6	Catechins	PFTAWBLQPZVEMU-DZGCQCFKSA-N	OC=1C=C(O)C2=C(OC(C3=CC=C(O)C(O)=C3)C(O)C2)C1	HMDB0002780	C06562		0.114598	1.53412	3.19838	13.3869	27.9094	2.08483	0.000382844	0.291763	0.00406657	0.0383543	2.03636e-05	0.059634	0.674642	0.229765	0.457356	0.27065	0.408079	0.390527	13864.8	1588.89	21270.3	44345
Genistein	[M-H]-	269.104	C15H10O5	Isoflavones	TZBJGXHYKVUXJN-UHFFFAOYSA-N	O=C1C(=COC=2C=C(O)C=C(O)C12)C=3C=CC(O)=CC3	HMDB0003217	C06563	Metabolic pathways[hsa01100]	0.110143	0.76874	2.57971	6.97947	23.4214	3.35576	2.9796e-05	0.121875	0.000975043	2.13133e-05	4.28374e-07	0.000108629	0.461959	0.284316	0.246685	0.212269	0.245156	0.264432	5930.67	653.222	4559.14	15299.4
Oxytetracycline	[M-2H]-	459.141	C22H24N2O9	Tetracyclines	OWFJMIVZYSDULZ-UHFFFAOYNA-N	O=C1C(C(=N)O)=C(O)C2(O)C(=O)C3=C(O)C=4C(O)=CC=CC4C(O)(C)C3C(O)C2C1N(C)C	HMDB0014733	C06624	Metabolic pathways[hsa01100]	0.248329	0.937629	2.45407	3.77575	9.88231	2.61731	0.00479912	0.443757	0.00300937	0.0141061	1.0941e-06	0.00213732	0.372672	0.164702	0.227069	0.159286	0.221261	0.252938	5844.83	1451.44	5480.29	14343.6
Clavulanic acid	[M-H]-	397.089	C8H9NO5		HZZVJAQRINQKSD-PBFISZAISA-N	O=C(O)C1C(OC2N1C(=O)C2)=CCO	HMDB0014904	C06662	Metabolic pathways[hsa01100]	1.29955	1.14552	1.526	0.881478	1.17426	1.33214	0.0805995	0.187417	0.000328772	0.228399	0.105113	0.00712189	0.157937	0.109593	0.131112	0.0495089	0.0499812	0.124899	5899.5	7666.67	6758	9002.62
P-Toluenesulfonic acid	[M-H]-	171.012	C7H8O3S	p-Methylbenzenesulfonates	JOXIMZWYDAKGHI-UHFFFAOYSA-N	O=S(=O)(O)C1=CC=C(C=C1)C	HMDB0059933	C06677	Metabolic pathways[hsa01100]	0.591516	0.535095	9.01755	0.904618	15.2448	16.8522	0.115869	0.089075	0.210129	0.380195	0.146419	0.17743	0.06285	0.172911	0.0554598	0.0156615	0.0809066	0.14234	1673.67	990	895.571	15092.4
MITOMYCIN C	[M-H]-	333.139	C15H18N4O5	Mitomycins	NWIBSHFKIJFRCO-WUDYKRTCSA-N	O=C1C2=C(C(=O)C(N)=C1C)C(COC(=N)O)C3(OC)N2CC4NC43	HMDB0014450	C06681		2.73874	1.61555	3.98793	0.589887	1.45612	2.46847	0.285219	0.169252	0.00501166	0.346785	0.323816	0.0193587	0.0627487	0.138646	0.0783411	0.0230335	0.0151253	0.0589011	376.167	1030.22	607.714	1500.12
FUSIDIC ACID	[M-H]-	515.338	C31H48O6	Steroid esters	IECPWNUMDGFDKC-MZJAQBGESA-N	O=C(O)C(=C1C(OC(=O)C)CC2(C)C1CC(O)C3C4(C)CCC(O)C(C)C4CCC32C)CCC=C(C)C	HMDB0015570	C06694		0.178324	0.571292	6.4191	3.20367	35.9967	11.2361	0.00950222	0.131321	0.0171079	0.00471673	0.00178973	0.00719328	0.310513	0.306897	0.361352	0.106708	0.286652	0.363717	3848.17	686.222	2198.43	24701.8
Acetominophen	[M+K-2H]-	150.056	C8H9NO2	1-hydroxy-2-unsubstituted benzenoids	RZVAJINKPMORJF-UHFFFAOYSA-N	OC1=CC=C(N=C(O)C)C=C1	HMDB0001859	C06804	Bile secretion[hsa04976]	0.346647	7.9016	14.133	22.7944	40.7707	1.78863	0.0195471	0.189802	0.207082	0.116111	0.143589	0.348748	0.0609944	0.223204	0.051744	0.0518356	0.0552878	0.00780299	221.167	76.6667	1747.57	3125.75
Benazepril	[M-H]-	423.193	C24H28N2O5	Dipeptides	XPCFTKFZXHTYIP-UHFFFAOYNA-N	O=C(O)CN1C(=O)C(NC(C(=O)OCC)CCC=2C=CC=CC2)CCC=3C=CC=CC31	HMDB0014682	C06843		0.136349	1.14115	1.72405	8.36932	12.6444	1.5108	3.05774e-05	0.283449	0.010276	7.32141e-05	1.56145e-06	0.0330006	0.668916	0.163256	0.260409	0.436482	0.314328	0.206665	14885	2029.56	16986	25662.5
CAPSAICIN	[M-H]-	304.183	C18H27NO3	Methoxyphenols	YKPUWZUDDOIDPM-SOFGYWHQSA-N	OC1=CC=C(C=C1OC)CN=C(O)CCCCC=CC(C)C	HMDB0002227	C06866	Metabolic pathways[hsa01100];Inflammatory mediator regulation of TRP channels[hsa04750]	0.659505	0.940507	1.08993	1.42608	1.65266	1.15888	0.065656	0.419359	0.355668	0.115502	0.0176096	0.279109	0.175427	0.0780795	0.0326567	0.102526	0.0748581	0.000801298	4887.33	3223.22	4596.57	5326.88
Cefixime	[M-H]-	452.034	C16H15N5O7S2	Cephalosporins	OKBVVJOGVLARMR-UHFFFAOYNA-N	O=C(O)C1=C(C=C)CSC2N1C(=O)C2N=C(O)C(=NOCC(=O)O)C3=CSC(=N)N3	HMDB0014809	C06881		1.3838	2.11839	2.11438	1.53085	1.52796	0.998109	0.287848	0.157331	0.0769256	0.229176	0.163947	0.498489	0.115665	0.440441	0.159269	0.0317814	0.0787664	0.0400579	8285.33	11465.2	17551.6	17518.4
Diazoxide	[M-H]-	228.984	C8H7ClN2O2S	1,2,4-benzothiadiazine-1,1-dioxides	GDLBFKVLRPITMI-UHFFFAOYSA-N	O=S1(=O)NC(=NC=2C=CC(Cl)=CC21)C	HMDB0015251	C06949		1.02243	0.942335	0.765017	0.921666	0.748237	0.811831	0.39822	0.276348	0.0107481	0.221093	0.00816235	0.060032	0.0824294	0.20777	0.243647	0.192014	0.182473	0.138887	45049.5	46059.8	42451.7	34463.6
DIGITOXIN	[M-H]-	763.361	C41H64O13		WDJUZGPOPHTGOT-DOMBIWABSA-N	O=C1OCC(=C1)C2CCC3(O)C4CCC5CC(OC6OC(C)C(OC7OC(C)C(OC8OC(C)C(O)C(O)C8)C(O)C7)C(O)C6)CCC5(C)C4CCC23C	HMDB0015468	C06955		0.268143	1.40694	3.84621	5.24699	14.3439	2.73374	0.0206259	0.295043	0.000819428	0.042438	1.07731e-05	0.00723776	0.217118	0.0755578	0.243105	0.112738	0.200334	0.228865	2890.67	775.111	4067	11118.1
DIGOXIN	[M-H]-	779.422	C41H64O14		LTMHDMANZUZIPE-QRZBQPCOSA-N	O=C1OCC(=C1)C2CCC3(O)C4CCC5CC(OC6OC(C)C(OC7OC(C)C(OC8OC(C)C(O)C(O)C8)C(O)C7)C(O)C6)CCC5(C)C4CC(O)C23C	HMDB0001917	C06956	Bile secretion[hsa04976]	0.491759	1.31861	6.56845	2.68141	13.3571	4.98135	0.114348	0.317545	0.0215844	0.0919224	0.00413265	0.0207279	0.0523692	0.0277547	0.0853954	0.0400708	0.0779749	0.0983357	451.667	222.111	595.571	2966.75
Enalapril	[M-H]-	375.193	C20H28N2O5	Dipeptides	GBXSMTUPTTWBMN-UHFFFAOYNA-N	CCOC(C(CCC1=CC=CC=C1)NC(C)C(N2CCCC2C(=O)O)=O)=O	HMDB0014722	C06977		0.278751	0.506426	2.16216	1.81677	7.75658	4.26944	0.0233942	0.0465301	0.0269237	0.233686	0.000693073	0.0028891	0.440419	0.729263	0.253578	0.124907	0.282586	0.35081	14885.8	4149.44	7538.57	32185.5
Fluphenazine	[M-H]-	436.168	C22H26F3N3OS	Phenothiazines	PLDUPXSUYLZYBN-UHFFFAOYSA-N	FC(F)(F)C1=CC=C2SC=3C=CC=CC3N(C2=C1)CCCN4CCN(CCO)CC4	HMDB0014761	C07010		1.86874	1.20139	1.85528	0.642884	0.992795	1.54428	0.194239	0.339094	0.0662431	0.247567	0.494252	0.146163	0.260368	0.0426173	0.136881	0.0688013	0.000913104	0.0585138	4205.5	7859	5052.43	7802.38
Furosemide	[M-H]-	329	C12H11ClN2O5S	Aminobenzenesulfonamides	ZZUFCTLCJUWOSV-UHFFFAOYSA-N	C=1C=C(CNC2=CC(=C(C=C2C(=O)O)S(N)(=O)=O)Cl)OC1	HMDB0001933	C07017		0.847731	0.248563	0.808901	0.29321	0.954195	3.25431	0.445012	0.1721	0.423546	0.229949	0.483234	0.189649	0.0331264	0.475182	0.00568185	0.0334273	0.00245986	0.116547	9677.33	8203.78	2405.43	7828
Hydrochlorothiazide	[M-H]-	295.957	C7H8ClN3O4S2	1,2,4-benzothiadiazine-1,1-dioxides	JZUFKLXOESDKRF-UHFFFAOYSA-N	NS(=O)(=O)C1=CC2=C(NCNS2(=O)=O)C=C1Cl	HMDB0001928	C07041		0.110837	0.0867542	1.79749	0.782722	16.2175	20.7193	0.0982124	0.123757	0.361303	0.299831	0.165033	0.194141	0.110641	0.258557	0.0115115	0.00195329	0.0317057	0.0581326	1483.67	164.444	128.714	2666.88
Indinavir	[M-H]-	612.356	C36H47N5O4	Alpha amino acid amides	CBVCZFGXHXORBI-UHFFFAOYNA-N	OC(=NC1C=2C=CC=CC2CC1O)C(CC=3C=CC=CC3)CC(O)CN4CCN(CC=5C=NC=CC5)CC4C(O)=NC(C)(C)C	HMDB0014369	C07051	Bile secretion[hsa04976]	0.486276	2.00156	7.09797	4.11609	14.5966	3.54622	0.093065	0.121112	7.00891e-05	0.024037	1.70926e-06	0.000522175	0.110383	0.234298	0.178569	0.10689	0.161014	0.147279	1040.33	505.889	2082.29	7384.25
Toradol	[M-H]-	254.082	C15H13NO3	Aryl-phenylketones	OZWKMVRBQXNZKK-UHFFFAOYNA-N	O=C(O)C1C2=CC=C(C(=O)C=3C=CC=CC3)N2CC1	HMDB0014608	C07062		0.829788	1.13542	1.64768	1.36832	1.98567	1.45117	0.260559	0.225292	0.00758775	0.12469	0.00429425	0.0227288	0.0510005	0.0784669	0.0934643	0.0827067	0.0899443	0.0747225	4012	3329.11	4555.29	6610.5
Lamivudine	[M-H2O-H]-	228.045	C8H11N3O3S	3'-thia pyrimidine nucleosides	JTEGQNOMFQHVDC-UHFFFAOYNA-N	N=C1N=C(O)N(C=C1)C2OC(SC2)CO	HMDB0014847	C07065	Bile secretion[hsa04976]	0.342914	1.39839	3.25221	4.07797	9.48404	2.32568	0.0793256	0.273665	0.00279217	0.0219958	1.93876e-05	0.00811016	0.363727	0.181579	0.432875	0.29749	0.374329	0.413604	12711.3	4358.89	17775.4	41339.9
Losartan	[M-H]-	421.155	C22H23ClN6O	Biphenyls and derivatives	PSIFNNKUMBGKDQ-UHFFFAOYSA-N	ClC=1N=C(N(C1CO)CC2=CC=C(C=C2)C3=CC=CC=C3C=4N=NNN4)CCCC	HMDB0014816	C07072		0.025874	0.104091	1.33067	4.02299	51.4288	12.7837	0.0727328	0.120299	0.415269	0.00462563	0.125009	0.171752	0.322403	0.664334	0.0494393	0.0873409	0.088903	0.13961	10619.8	274.778	1105.43	14131.5
Theophylline	[M-H]-	179.057	C7H8N4O2	Xanthines	ZFXYFBGIUFBOJW-UHFFFAOYSA-N	CN1C2=C(C(N(C)C1=O)=O)N=CN2	HMDB0001889	C07130	Caffeine metabolism[hsa00232];Metabolic pathways[hsa01100]	1.14	1.00952	1.48106	0.885543	1.29918	1.4671	0.119794	0.468255	0.000514006	0.15021	0.00482695	0.000974813	0.194979	0.0633836	0.166171	0.0731749	0.0957253	0.180514	10073.7	11484	10169.6	14919.8
Zafirlukast	[M-H]-	574.202	C31H33N3O6S	Benzenesulfonamides	YEEZWCHGZNKEEK-UHFFFAOYSA-N	O=S(=O)(N=C(O)C1=CC=C(C(OC)=C1)CC2=CN(C=3C=CC(N=C(O)OC4CCCC4)=CC32)C)C=5C=CC=CC5C	HMDB0014689	C07206		0.537084	1.68793	2.51358	3.14276	4.68006	1.48915	0.0377954	0.111839	0.000717941	0.00592671	6.91859e-07	0.0576463	0.144946	0.161306	0.136278	0.0960601	0.117866	0.0951361	1907.83	1024.67	3220.29	4795.5
Zolmitriptan	[M-H]-	286.156	C16H21N3O2	Tryptamines and derivatives	ULSDMUVEXKOYBU-UHFFFAOYNA-N	OC1=NC(CO1)CC=2C=CC=3NC=C(C3C2)CCN(C)C	HMDB0014460	C07218		0.126145	0.63259	3.87923	5.0148	30.7522	6.13229	0.00303242	0.136985	0.000135846	0.00204736	8.55575e-08	6.40651e-06	0.513613	0.411517	0.421355	0.214742	0.368713	0.46952	8887.5	1121.11	5622.14	34476.6
Salmeterol	[M-H]-	414.265	C25H37NO4	Benzyl alcohols	GIIZNNXWQWCKIB-UHFFFAOYNA-N	OC1=CC=C(C=C1CO)C(O)CNCCCCCCOCCCCC=2C=CC=CC2	HMDB0015073	C07241		0.358601	0.643896	4.06963	1.79558	11.3486	6.32033	0.061739	0.177923	0.00530218	0.206778	0.00022705	0.0013395	0.0933956	0.0856893	0.103104	0.0340863	0.0954735	0.107852	756.333	271.222	487	3078
NALOXONE HYDROCHLORIDE	[M-H]-	362.116	C19H22ClNO4	Phenanthrenes and derivatives	RGPDIGOSVORSAK-STHHAXOLSA-N	Cl.O=C1CCC2(O)C3N(CC=C)CCC42C5=C(OC14)C(O)=CC=C5C3	HMDB0015314	C07252		0.625631	1.05781	2.18462	1.69079	3.49186	2.06522	0.0386342	0.457703	0.00670332	0.175268	0.000242893	0.0362709	0.23833	0.00548987	0.218588	0.0560907	0.188731	0.193139	6888.33	4309.56	7286.57	15048.4
Nelfinavir	[M-H]-	566.306	C32H45N3O4S	Alpha amino acid amides	QAGYKUNXZHXKMR-UHFFFAOYNA-N	OC(=NC(CSC=1C=CC=CC1)C(O)CN2CC3CCCCC3CC2C(O)=NC(C)(C)C)C=4C=CC=C(O)C4C	HMDB0014365	C07257		0.257298	2.96838	2.65861	11.5367	10.3328	0.895644	0.0290476	0.133846	0.0347609	0.0305353	0.000845438	0.423504	0.159541	0.231969	0.113466	0.142706	0.101833	0.000842251	1136.17	292.333	3372.57	3020.62
Nimodipine	[M-H2O-H]-	417.167	C21H26N2O7	Dihydropyridinecarboxylic acids and derivatives	UIAGMCDKSXEBJQ-UHFFFAOYNA-N	O=C(OCCOC)C1=C(NC(=C(C(=O)OC(C)C)C1C=2C=CC=C(C2)N(=O)=O)C)C	HMDB0014537	C07267		0.267082	0.649244	1.30114	2.43088	4.87169	2.00408	0.000711207	0.103366	0.243336	0.0333254	0.00330942	0.0632053	0.281314	0.212421	0.0732708	0.0866973	0.114859	0.115355	3908.5	1043.89	2537.57	5085.5
Nizatidine	[M-H]-	330.106	C12H21N5O2S2	2,4-disubstituted thiazoles	SGXXNSQHWDMGGP-UHFFFAOYSA-N	O=N(=O)C=C(NC)NCCSCC=1N=C(SC1)CN(C)C	HMDB0014723	C07270		0.46198	1.12039	2.08673	2.42519	4.51694	1.86251	0.0113195	0.299735	0.000302838	0.000452255	5.44585e-08	7.40906e-05	0.279166	0.120432	0.181496	0.211609	0.214049	0.181265	7652.33	3535.22	8573.57	15968.4
Sulfasalazine	[M-H]-	397.061	C18H14N4O5S	Benzenesulfonamides	OQANPHBRHBJGNZ-UHFFFAOYSA-N	O=C(O)C1=CC(=NNC2=CC=C(C=C2)S(=O)(=O)NC3=NC=CC=C3)C=CC1=O	HMDB0014933	C07316		0.53737	0.930074	2.50714	1.73079	4.66558	2.69564	0.0577607	0.392215	0.000832985	0.0744963	1.57642e-05	0.000281259	0.147343	0.101596	0.185221	0.0797099	0.16171	0.213076	3715.83	1996.78	3456	9316.12
Sumatriptan	[M+FA-H]-	294.128	C14H21N3O2S	Tryptamines and derivatives	KQKPFRSPSRPDEB-UHFFFAOYSA-N	O=S(=O)(NC)CC=1C=CC=2NC=C(C2C1)CCN(C)C	HMDB0005037	C07319		0.141553	1.36525	5.44968	9.64486	38.4993	3.99169	0.00263489	0.16109	0.000346906	2.05651e-05	2.5884e-06	0.000271572	0.143695	0.0994431	0.147444	0.104513	0.125618	0.152022	754.333	106.778	1029.86	4110.88
Ofloxacin	[M-H]-	360.128	C18H20FN3O4	Quinoline carboxylic acids	GSDSWSVVBLHKDQ-UHFFFAOYSA-N	O=C(O)C1=CN2C3=C(OCC2C)C(=C(F)C=C3C1=O)N4CCN(C)CC4	HMDB0015296	C07321		0.350153	1.1805	2.96755	3.37139	8.475	2.5138	0.00277987	0.374118	0.000684515	0.0352627	1.67576e-06	0.00528426	0.945665	0.014239	0.783877	0.332668	0.669456	0.781185	43437.2	15209.7	51277.7	128902
Mepacrine	[M-H]-	398.2	C23H30ClN3O	Acridines	GPKJTRJOBQGKQK-UHFFFAOYNA-N	CCN(CC)CCCC(C)N=C1C2=C(NC3=C1C=C(OC)C=C3)C=C(Cl)C=C2	HMDB0015235	C07339		0.46491	1.17161	3.197	2.52007	6.87659	2.72873	0.187404	0.398921	0.00134994	0.135997	9.90222e-05	0.00335312	0.198193	0.00166424	0.3358	0.152279	0.280365	0.326458	8035	3735.56	9413.86	25687.9
Oxaprozin	[M-H]-	292.098	C18H15NO3	Phenyl-1,3-oxazoles	OFPXSFXSNFPTHF-UHFFFAOYSA-N	O=C(O)CCC1=NC(C=2C=CC=CC2)=C(O1)C=3C=CC=CC3	HMDB0015126	C07356		0.286575	1.23915	1.54886	4.32401	5.40474	1.24994	0.000401787	0.302913	0.00848465	0.0112823	1.93519e-06	0.229151	0.462685	0.211018	0.174042	0.216119	0.226603	0.0896767	10695.7	3065.11	13253.6	16566.1
Candesartan	[M+FA-H]-	439.152	C24H20N6O3	Biphenyls and derivatives	HTQMVQVXFRQIKW-UHFFFAOYSA-N	CCOC1=NC2=CC=CC(=C2N1CC3=CC=C(C=C3)C4=CC=CC=C4C5=NNN=N5)C(=O)O	HMDB0014934	C07468		0.123772	0.699123	1.57651	5.64845	12.7372	2.25498	0.000127126	0.107689	0.0024902	0.00103659	8.50892e-11	1.80031e-05	1.79766	1.36435	0.519627	0.77361	0.786382	0.785458	108421	13419.6	75799.7	170927
Irbesartan	[M-H]-	427.225	C25H28N6O	Biphenyls and derivatives	YOSHYTLCDANDAN-UHFFFAOYSA-N	CCCCC1=NC2(CCCC2)C(N1CC3=CC=C(C=C3)C4=CC=CC=C4C5=NNN=N5)=O	HMDB0015163	C07469		0.0874291	1.62708	1.88739	18.6102	21.5876	1.15999	0.00163942	0.209568	0.0416634	0.00757896	2.08625e-05	0.356132	0.968489	0.684993	0.345893	0.463074	0.418894	0.140686	28766.2	2515	46804.7	54292.9
PILOCARPINE NITRATE	[M-H]-	270.11	C11H17N3O5	Gamma butyrolactones	FQTIRVOROACNDP-GNAZCLTHSA-O	O=C1OCC(CC2=C[NH+]=CN2C)C1CC.O=N(=O)[O-]	HMDB0015217	C07474		0.273862	1.5498	5.8753	5.65904	21.4535	3.79101	0.0267078	0.305741	0.00477001	0.0670635	0.000219927	0.0107592	0.102763	0.0252738	0.123111	0.0476772	0.0997756	0.118572	494.167	135.333	765.857	2903.38
THEOBROMINE	[M-H]-	179.052	C7H8N4O2	Xanthines	YAPQBXQYLJRXSA-UHFFFAOYSA-N	O=C1N=C(O)C2=C(N=CN2C)N1C	HMDB0002825	C07480	Caffeine metabolism[hsa00232];Metabolic pathways[hsa01100]	0.713786	1.40935	2.40847	1.97446	3.37421	1.70893	0.139792	0.132912	0.000365323	0.00846311	1.11592e-06	0.00331643	0.163481	0.2536	0.196885	0.139055	0.18161	0.156053	5560.33	3968.89	7836.43	13391.9
Caffeine	[M-H]-	193.073	C8H10N4O2	Xanthines	RYYVLZVUVIJVGH-UHFFFAOYSA-N	O=C1C2=C(N=CN2C)N(C(=O)N1C)C	HMDB0001847	C07481	Caffeine metabolism[hsa00232];Metabolic pathways[hsa01100]	0.415721	1.14493	3.64076	2.75408	8.75771	3.1799	0.195325	0.421828	0.0185964	0.0547814	0.00074776	0.00942733	0.0835193	0.0150639	0.112453	0.0768993	0.106242	0.11051	1057.33	439.556	1210.57	3849.5
Nitrazepam	[M-H]-	280.073	C15H11N3O3	1,4-benzodiazepines	KJONHKAYOJNZEC-UHFFFAOYSA-N	O=N(=O)C=1C=CC=2N=C(O)CN=C(C=3C=CC=CC3)C2C1	HMDB0015534	C07487		0.583904	0.77453	0.469903	1.32647	0.804761	0.606694	0.0378097	0.229964	0.0146461	0.173791	0.180369	0.0706622	0.320796	0.156226	0.150918	0.13787	0.0158136	0.101807	13579.7	7929.22	10517.9	6381.12
ERGONOVINE MALEATE	[M-H]-	324.172	C19H23N3O2	Lysergamides	WVVSZNPYNCNODU-XTQGRXLLSA-N	OC(=NC(C)CO)C1C=C2C=3C=CC=C4NC=C(C43)CC2N(C)C1	HMDB0015383	C07543		0.0836056	0.761551	3.81173	9.10886	45.5918	5.00522	0.00816245	0.285451	0.00030581	0.000120003	7.78476e-08	1.30664e-05	0.404915	0.243264	0.341773	0.201717	0.31981	0.38116	7142	597.111	5439	27223.4
Colchicine	[M-H]-	398.161	C22H25NO6	Tropones	IAKHMKGGTNLKSZ-INIZCTEOSA-N	O=C1C=C2C(=CC=C1OC)C3=C(OC)C(OC)=C(OC)C=C3CCC2N=C(O)C	HMDB0015466	C07592		0.0836131	1.22254	2.39245	14.6214	28.6133	1.95694	0.00100528	0.301198	0.00252642	0.000287236	1.24439e-07	0.00600257	0.361454	0.0300635	0.190801	0.193402	0.195839	0.189246	4170	348.667	5098	9976.5
ROTENONE	[M-H]-	393.227	C23H22O6	Rotenones	JUVIOZPCNVVQFO-HBGVWJBISA-N	O=C1C2=CC=C3OC(C(=C)C)CC3=C2OC4COC5=CC(OC)=C(OC)C=C5C14	HMDB0034436	C07593	Parkinson disease[hsa05012];Pathways of neurodegeneration - multiple diseases[hsa05022]	0.122783	0.90561	1.63036	7.37571	13.2784	1.80028	0.000231312	0.356919	0.0377843	7.02594e-05	4.44821e-06	0.0120123	2.53591	0.454418	0.947217	1.30227	1.17123	0.951645	216724	26610	196268	353338
hypericin	[M-H]-	503.077	C30H16O8	Benzopyrenes	BTXNYTINYBABQR-UHFFFAOYSA-N	O=C1C2=C(O)C=C(O)C=3C=4C(O)=CC(O)=C5C(=O)C6=C(O)C=C(C7=C6C(C54)=C(C23)C8=C1C(O)=CC(=C87)C)C	HMDB0034271	C07606		1.17098	2.98094	1.23367	2.54568	1.05354	0.413852	0.405309	0.0244594	0.229511	0.0351431	0.458669	0.0193148	0.0520162	1.34728	0.0661153	0.38064	0.0495217	0.264583	12150.3	14227.8	36219.4	14989.5
Silibinin	[M-H]-	481.116	C25H22O10	Flavonolignans	SEBFKMXJBCUCAI-UHFFFAOYSA-N	O=C1C=2C(O)=CC(O)=CC2OC(C3=CC=C4OC(CO)C(OC4=C3)C5=CC=C(O)C(OC)=C5)C1O	HMDB0030583	C07610		0.16065	1.56552	0.712724	9.74492	4.4365	0.455263	0.000187884	0.0773473	0.181617	9.52001e-05	0.013931	0.0193461	0.543074	0.531333	0.103829	0.328698	0.10487	0.182012	9889	1588.67	15481.4	7048.12
Voriconazole	[M-H]-	348.108	C16H14F3N5O	Phenylpropanes	BCEHBSKCWLPMDN-UHFFFAOYNA-N	FC1=CC=C(C(F)=C1)C(O)(CN2N=CN=C2)C(C=3N=CN=CC3F)C	HMDB0014720	C07622		0.269236	0.829556	1.93205	3.08115	7.17606	2.32902	0.000392196	0.225335	0.00640306	0.00360654	5.70318e-06	0.00170272	0.406076	0.26527	0.203431	0.155445	0.211794	0.228398	6747.5	1816.67	5597.43	13036.5
Androstane-3,17-diol	[M-H]-	291.233	C19H32O2	Androgens and derivatives	CBMYJHIOYJEBSB-YSZCXEEOSA-N	OC1CCC2(C)C(CCC3C4CCC(O)C4(C)CCC32)C1	HMDB0000495	C07632		0.469428	0.776781	1.35744	1.65474	2.89168	1.74752	0.110089	0.354022	0.231125	0.287482	0.0338639	0.172014	0.208296	0.115087	0.0633725	0.0647332	0.089975	0.0948641	2981.17	1399.44	2315.71	4046.75
Repaglinide	[M-2H]-	451.26	C27H36N2O4	Phenylpiperidines	FAEKWTJYAYMJKF-UHFFFAOYNA-N	O=C(O)C1=CC=C(C=C1OCC)CC(O)=NC(C=2C=CC=CC2N3CCCCC3)CC(C)C	HMDB0015048	C07670		0.709717	0.600129	3.03461	0.845589	4.27581	5.0566	0.360365	0.0815702	0.0338891	0.441744	0.0209781	0.010936	0.104186	0.229042	0.146343	0.058903	0.126439	0.159142	1881.5	1335.33	1129.14	5709.62
Fenoldopam	[M-H]-	304.075	C16H16ClNO3	Benzazepines	TVURRHSHRRELCG-UHFFFAOYNA-N	ClC=1C(O)=C(O)C=C2C1CCNCC2C3=CC=C(O)C=C3	HMDB0014938	C07693		0.357815	0.837863	0.632115	2.34161	1.7666	0.754437	0.0313176	0.333578	0.132948	0.00481708	0.0104996	0.0719502	0.180436	0.090643	0.0584385	0.119388	0.0427769	0.0442497	3045.33	1089.67	2551.57	1925
Cetirizine	[M-H]-	387.148	C21H25ClN2O3	Diphenylmethanes	ZKLPARSLTMPFCP-UHFFFAOYNA-N	C1=CC=C(C=C1)C(C2=CC=C(C=C2)Cl)N3CCN(CC3)CCOCC(=O)O	HMDB0005032	C07778		0.262023	0.928192	1.77655	3.5424	6.78012	1.91399	0.0345044	0.437182	0.063604	0.0271099	0.000299394	0.030422	0.272067	0.0999214	0.155895	0.129611	0.176684	0.191012	5829	1527.33	5410.43	10355.5
Olopatadine	[M-H]-	336.161	C21H23NO3	Dibenzoxepines	JBIMVDZLSHOPLA-UHFFFAOYSA-N	O=C(O)CC1=CC=C2OCC=3C=CC=CC3C(=CCCN(C)C)C2=C1	HMDB0014906	C07789		0.179467	1.6386	4.26539	9.13033	23.767	2.60308	0.00465115	0.225885	0.00124938	0.0181811	9.91373e-06	0.0106014	0.347082	0.211068	0.360334	0.211408	0.302617	0.311763	5564	998.556	9117.14	23732.6
Formoterol	[M-H2O-H]-	343.166	C19H24N2O4	Amphetamines and derivatives	BPZSYCZIITTYBL-UHFFFAOYNA-N	OC=NC1=CC(=CC=C1O)C(O)CNC(C)CC2=CC=C(OC)C=C2	HMDB0015118	C07805		3.64309	1.04325	3.70948	0.286363	1.01822	3.55571	0.268615	0.453106	0.00297634	0.254992	0.492827	0.00197954	0.30476	0.0288646	0.248068	0.162444	0.0144371	0.217209	5407.17	19698.8	5641	20057.8
Beclomethasone	[M-H]-	407.163	C22H29ClO5	21-hydroxysteroids	NBMKJKDGKREAPL-UHFFFAOYNA-N	O=C1C=CC2(C(=C1)CCC3C4CC(C)C(O)(C(=O)CO)C4(C)CC(O)C32Cl)C	HMDB0014538	C07813		0.533408	0.689872	0.787106	1.29333	1.47562	1.14095	0.0409047	0.0465221	0.136829	0.249639	0.138439	0.285507	0.177968	0.265137	0.0268817	0.0418639	0.032372	0.0223207	3271	1744.78	2256.57	2574.62
Butabarbital	[M-H]-	211.109	C10H16N2O3	Barbituric acid derivatives	ZRIHAIZYIMGOAB-UHFFFAOYNA-N	O=C1N=C(O)C(C(O)=N1)(CC)C(C)CC	HMDB0014382	C07827		0.967344	2.49674	1.52099	2.58103	1.57234	0.609191	0.431074	0.229692	0.0428732	0.173259	0.017601	0.285993	0.00947349	0.17435	0.036416	0.0337728	0.0308064	0.0240925	738.333	714.222	1843.43	1123
Dolasetron	[M-H]-	323.14	C19H20N2O3	Indolecarboxylic acids and derivatives	UKTAZPQNNNJVKR-UHFFFAOYNA-N	O=C(OC1CC2N3CC(=O)C(C2)CC3C1)C4=CNC=5C=CC=CC54	HMDB0014895	C07866		0.590026	0.95404	1.39014	1.61694	2.35606	1.4571	0.116542	0.419382	0.0628259	0.105873	0.00553488	0.0148291	0.175775	0.0255525	0.0922375	0.12459	0.122479	0.112093	7750.5	4573	7394.29	10774.2
ursodeoxycholic acid	[2M-H]-	391.285	C24H40O4		RUDATBOHQWOJDD-GDLHFPCISA-N	O=C(O)CCC(C)C1CCC2C3C(O)CC4CC(O)CCC4(C)C3CCC12C	HMDB0000946	C07880		0.239352	1.15281	0.368443	4.81638	1.53934	0.319604	0.0302907	0.406714	0.034235	0.0384003	0.262557	0.0561057	0.383252	0.317286	0.138155	0.273113	0.0565738	0.174243	8426	2016.78	9713.57	3104.5
Cerivastatin	[M-H]-	458.235	C26H34FNO5	Phenylpyridines	SEERZIQQUAZTOL-UHFFFAOYNA-N	O=C(O)CC(O)CC(O)C=CC1=C(N=C(C(=C1C=2C=CC(F)=CC2)COC)C(C)C)C(C)C		C07966	Bile secretion[hsa04976]	0.46812	1.11263	2.39498	2.3768	5.11616	2.15254	0.148751	0.429257	0.0633685	0.151374	0.0110418	0.0867748	0.139007	0.0395075	0.177671	0.155125	0.159369	0.154667	4777.5	2236.44	5315.57	11442
Efavirenz	[M+FA-H]-	314.02	C14H9ClF3NO2	Benzoxazines	XPOQHMRABVBWPR-UHFFFAOYNA-N	C1CC1C#CC2(C=3C=C(C=CC3N=C(O)O2)Cl)C(F)(F)F	HMDB0014763	C08088		0.655865	1.28713	0.369245	1.9625	0.562989	0.286874	0.152975	0.326411	0.0113715	0.116567	0.0976382	0.0419151	0.138469	0.295619	0.112894	0.171631	0.0268294	0.144251	4680.5	3069.78	6024.43	1728.25
Melezitose	[M-H]-	503.162	C18H32O16	Oligosaccharides	QWIZNVHXZXRPDR-WSCXOGSTSA-N	OCC1OC(OC2C(O)C(OC2(OC3OC(CO)C(O)C(O)C3O)CO)CO)C(O)C(O)C1O	HMDB0011730	C08243		0.208866	2.40884	4.53647	11.533	21.7196	1.88326	0.10623	0.227543	0.00147652	0.0631223	7.90286e-07	0.100559	0.216748	0.315458	0.257708	0.128572	0.242585	0.211756	3965.33	828.222	9551.86	17988.6
AZELAIC ACID	[M-H]-	187.098	C9H16O4	Medium-chain fatty acids	BDJRBEYXGGNYIS-UHFFFAOYSA-N	O=C(O)CCCCCCCC(=O)O	HMDB0000784	C08261		0.378885	1.00267	2.97764	2.64638	7.85897	2.96971	0.00125281	0.495592	0.0113375	0.00238352	0.000333076	0.00754607	0.620807	0.00450509	0.465051	0.345411	0.407759	0.458946	17305.2	6556.67	17351.4	51528.6
Kinetin	[M+FA-H]-	214.073	C10H9N5O	6-alkylaminopurines	QANMHLXAZMSUEX-UHFFFAOYSA-N	N=1C=NC=2C1NC=NC2NCC=3OC=CC3	HMDB0012245	C08272		0.243596	1.83218	5.06394	7.52138	20.7883	2.76389	0.0223138	0.0776589	0.000357642	0.000185862	1.80687e-06	0.0010277	0.238735	0.298733	0.26289	0.181872	0.222777	0.234803	2587.17	630.222	4740.14	13101.2
Sebacic acid	[M-H]-	201.113	C10H18O4	Medium-chain fatty acids	CXMXRPHRNRROMY-UHFFFAOYSA-N	OC(=O)CCCCCCCCC(O)=O	HMDB0000792	C08277		0.13024	0.429143	8.53696	3.29502	65.548	19.893	0.0423314	0.16218	0.00182535	0.0139743	6.11558e-05	0.000417033	0.165704	0.187447	0.273673	0.0464034	0.21742	0.310902	1623.5	211.444	696.714	13859.8
Behenic acid	[M-H]-	339.327	C22H44O2	Very long-chain fatty acids	UKMSUNONTOPOIO-UHFFFAOYSA-N	CCCCCCCCCCCCCCCCCCCCCC(O)=O	HMDB0000944	C08281	Biosynthesis of unsaturated fatty acids[hsa01040]	0.89376	0.726917	0.261981	0.813324	0.293122	0.3604	0.408827	0.21318	0.00103761	0.356484	0.0520395	0.0377453	0.00679352	0.143066	0.120626	0.0462137	0.0680331	0.0725649	3634.33	3248.22	2641.86	952.125
Amygdalin	[M-H]-	456.097	C20H27NO11	Cyanogenic glycosides	XUCIJNAGGSZNQT-KDDLJKRCSA-N	N#CC(OC1OC(COC2OC(CO)C(O)C(O)C2O)C(O)C(O)C1O)C=3C=CC=CC3	HMDB0035030	C08325	Metabolic pathways[hsa01100]	0.105718	0.339599	2.4735	3.21232	23.3972	7.2836	0.0123037	0.0689018	0.029305	0.0245316	0.000103194	0.00110498	0.716244	0.899817	0.316663	0.178883	0.353269	0.49772	17521.5	1852.33	5950.29	43339.5
Lotaustralin	[M-H]-	260.114	C11H19NO6	Cyanogenic glycosides	WEWBWVMTOYUPHH-GXUZYPEDSA-N	N#CC(OC1OC(CO)C(O)C(O)C1O)(C)CC	HMDB0033865	C08334		0.287154	0.892114	3.04686	3.10675	10.6105	3.41532	0.003763	0.37458	0.00114032	0.0212153	5.89811e-06	0.000599619	0.343094	0.185159	0.274097	0.138336	0.246709	0.289428	5866	1684.44	5233.14	17872.9
Palmitoleic acid	[M-H]-	253.217	C16H30O2	Long-chain fatty acids	SECPZKHBENQXJG-UHFFFAOYSA-N	O=C(O)CCCCCCCC=CCCCCCC	HMDB0003229	C08362	Fatty acid biosynthesis[hsa00061]	1.01096	0.509027	1.62258	0.503509	1.60499	3.18761	0.488556	0.0525054	0.0543061	0.0689841	0.0543819	0.00128253	0.502271	8.15932	2.34244	2.14133	1.50644	3.94735	1.77983e+06	1.79933e+06	905980	2.88791e+06
Trans-Vaccenic acid	[M-H]-	281.249	C18H34O2	Long-chain fatty acids	UWHZIFQPPBDJPM-BQYQJAHWSA-N	CCCCCC\C=C\CCCCCCCCCC(O)=O	HMDB0003231	C08367		0.643359	0.597871	2.01564	0.929296	3.13299	3.37136	0.0266461	0.00363395	0.000956089	0.382319	1.3874e-05	1.88396e-05	8.65679	20.6277	7.44348	0.165928	6.9309	9.88482	8.92687e+06	5.74318e+06	5.33711e+06	1.79934e+07
Glucoiberin	[M+K-2H]-	422.025	C11H21NO10S3	Alkylglucosinolates	PHYYADMVYQURSX-UHFFFAOYNA-N	O=S(C)CCCC(=NOS(=O)(=O)O)SC1OC(CO)C(O)C(O)C1O	HMDB0038406	C08411		0.0932713	0.123708	0.177663	1.32632	1.9048	1.43615	0.0621485	0.0968331	0.0947861	0.158929	0.0744129	0.197915	0.196808	0.408413	0.0790168	0.0162386	0.0173602	0.0235382	3583.33	334.222	443.286	636.625
Gluconasturtiin	[M+FA-H]-	460.014	C15H21NO9S2	Alkylglucosinolates	CKIJIGYDFNXSET-MFIRQCQASA-N	OC[C@H]1O[C@@H](S\C(CCC2=CC=CC=C2)=N\OS(O)(=O)=O)[C@H](O)[C@@H](O)[C@@H]1O	HMDB0038423	C08417	2-Oxocarboxylic acid metabolism[hsa01210]	0.212715	1.18143	0.790322	5.55407	3.7154	0.668952	0.000129348	0.335785	0.142845	0.00436368	8.47716e-05	0.140135	0.988685	0.253983	0.113296	0.579328	0.283884	0.21461	37367.7	7948.67	44147.4	29532.5
falcarindiol	[M-H2O-H]-	259.17	C17H24O2	Long-chain fatty alcohols	QWCNQXNAFCBLLV-RCQSYPNMSA-N	OC(C#CC#CC(O)C=CCCCCCCC)C=C	HMDB0033941	C08449		0.0472594	0.430976	0.335186	9.11937	7.09247	0.777736	0.0716964	0.220992	0.165939	0.00226595	0.00133226	0.25608	0.141858	0.200949	0.0457	0.0814738	0.0383988	0.023446	1544.67	73	665.714	517.75
Jasmonic acid	[M-H]-	209.111	C26H44O9	Medium-chain fatty acids	MINDHVHHQZYEEK-HBBNESRFSA-N	O=C(O)CCCCCCCCOC(=O)C=C(C)CC1OCC(CC2OC2C(C)C(O)C)C(O)C1O	HMDB0032797	C08491	alpha-Linolenic acid metabolism[hsa00592];Metabolic pathways[hsa01100]	1.14083	1.60226	5.21695	1.40447	4.57294	3.256	0.333216	0.140534	0.166107	0.172202	0.122163	0.183203	0.0046168	0.0417935	0.049978	0.0210624	0.0310052	0.0511768	109.667	125.111	175.714	572.125
Tenuazonic Acid	[M-H]-	196.098	C10H15NO3		CEIZFXOZIQNICU-UHFFFAOYSA-N	O=C(C=1C(O)=NC(C1O)C(C)CC)C	HMDB0036074	C08511		9.42049	0.470363	0.343823	0.0499298	0.0364974	0.730973	0.173305	0.194467	0.12519	0.139076	0.119102	0.210435	0.341667	0.123641	0.0343287	0.182604	0.102956	0.00421554	858	8082.78	403.571	295
betulin	[M-H]-	441.374	C30H50O2	Triterpenoids	FVWJYYTZTCVBKE-ROUWMTJPSA-N	OCC12CCC(C(=C)C)C2C3CCC4C5(C)CCC(O)C(C)(C)C5CCC4(C)C3(C)CC1		C08618		6.80476	0.916327	0.448214	0.13466	0.0658677	0.489143	0.247988	0.457873	0.16541	0.226712	0.192475	0.184808	0.0149432	0.0170389	0.0113279	0.0117181	0.00538569	0.00757239	70	476.333	64.1429	31.375
isoliquiritigenin	[M-H]-	255.084	C15H12O4	2'-Hydroxychalcones	DXDRHHKMWQZJHT-FPYGCLRLSA-N	O=C(C=CC1=CC=C(O)C=C1)C2=CC=C(O)C=C2O	HMDB0037316	C08650	Metabolic pathways[hsa01100]	0.186948	0.629011	1.10925	3.36463	5.93349	1.76349	0.0571928	0.252354	0.426159	0.000353146	0.000987483	0.0452629	0.213153	0.250208	0.0200715	0.121988	0.103662	0.0972012	3270.67	611.444	2057.29	3628
Quassin	[2M+FA-H]-	387.219	C22H28O6	Quassinoids	IOSXSVZRTUWBHC-LBTVDEKVSA-N	O=C1OC2CC3C(C=C(OC)C(=O)C3(C)C4C(=O)C(OC)=C(C)C(C1)C24C)C	HMDB0036587	C08778		0.34039	0.875084	2.57121	2.57082	7.5537	2.93824	0.00895864	0.389933	0.00280305	0.100869	3.94e-05	0.0046131	0.298141	0.150579	0.226867	0.0974274	0.214252	0.255716	6250.67	2127.67	5469.86	16071.8
Convallatoxin	[M-2H]2-	549.271	C29H42O10	Cardenolide glycosides and derivatives	HULMNSIAKWANQO-JQKSAQOKSA-N	O=CC12CCC(OC3OC(C)C(O)C(O)C3O)CC2(O)CCC4C1CCC5(C)C(C6=CC(=O)OC6)CCC45O		C08858		0.0890226	1.77624	3.15364	19.9527	35.4252	1.77546	0.000147613	0.212463	0.0190467	0.0189743	0.000387979	0.124848	0.356839	0.20561	0.179314	0.167231	0.190326	0.121588	3657	325.556	6495.71	11532.9
Soyasaponin Bb	[M-H]-	941.512	C48H78O18	Triterpene saponins	PTDAHAWQAGSZDD-UHFFFAOYNA-N	CC1OC(OC2C(O)C(O)C(CO)OC2OC2C(O)C(O)C(OC2OC2CCC3(C)C(CCC4(C)C3CC=C3C5CC(C)(C)CC(O)C5(C)CCC43C)C2(C)CO)C(O)=O)C(O)C(O)C1O	HMDB0034649	C08983		0.0957494	0.234708	3.77718	2.45127	39.4486	16.0931	0.00735874	0.0308634	0.0324723	0.0873395	0.001808	0.00623732	0.19501	0.307382	0.145875	0.0362161	0.146671	0.174528	1862.5	178.333	437.143	7035
sclareol	[M-H]-	307.264	C20H36O2	Diterpenoids	XVULBTBTFGYVRC-UHFFFAOYSA-N	OC(C=C)(C)CCC1C(O)(C)CCC2C(C)(C)CCCC12C	HMDB0036827	C09183		0.901347	1.1649	0.451666	1.2924	0.501101	0.387729	0.453184	0.410615	0.165634	0.353085	0.217032	0.0342762	0.15341	0.213732	0.130616	0.209499	0.0127382	0.197344	18397.2	16582.2	21430.9	8309.38
Harmane	[M-H]-	181.077	C12H10N2	Alkaloids	PSFDQSOCUJVVGF-UHFFFAOYSA-N	CC1=NC=CC2=C1NC1=C2C=CC=C1	HMDB0035196	C09209		0.171314	1.28104	1.51982	7.47775	8.87154	1.18639	0.00101568	0.258397	0.0204835	0.00364275	5.34193e-06	0.267992	0.405002	0.19969	0.0979022	0.290303	0.177053	0.00932897	5827.5	998.333	7465.29	8856.75
Mitragynine	[M-H]-	397.213	C23H30N2O4	Alkaloids	LELBFTMXCIIKKX-UHFFFAOYNA-N	CCC1CN2CCC3=C(NC4=C3C(OC)=CC=C4)C2CC1C(=COC)C(=O)OC	HMDB0041933	C09226		0.28233	1.52129	1.06283	5.38834	3.7645	0.698638	0.00546606	0.205392	0.415055	0.00831372	9.65747e-05	0.187466	0.444225	0.487618	0.00629912	0.2991	0.171101	0.0931754	11847.8	3345	18024	12592.2
rutamarin	[M+Na-2H]-	355.155	C21H24O5	Psoralens	AWMHMGFGCLBSAY-UHFFFAOYSA-N	O=C1OC=2C=C3OC(CC3=CC2C=C1C(C=C)(C)C)C(OC(=O)C)(C)C	HMDB0030666	C09308		0.444305	0.600843	1.16004	1.35232	2.61092	1.93069	0.00170272	0.0117134	0.172122	0.0686597	6.73542e-06	4.95796e-05	3.72095	5.4821	0.776052	0.835555	1.45916	1.75168	749605	333053	450395	869575
afzelechin	[M-H]-	273.138	C15H14O5	Flavan-3-ols	RSYUFYQTACJFML-DZGCQCFKSA-N	OC1=CC=C(C=C1)C2OC=3C=C(O)C=C(O)C3CC2O	HMDB0030823	C09320		0.296235	1.11774	1.90757	3.77315	6.43938	1.70663	0.000386045	0.347157	0.00112413	0.00121205	8.05239e-08	0.0071007	0.483515	0.0816337	0.214899	0.279404	0.236712	0.175753	8646.67	2561.44	9664.71	16494.1
COSTUNOLIDE	[M+FA-H]-	267.15	C15H20O2	Germacranolides and derivatives	HRYLQFBHBWLLLL-IKTIWSOHSA-N	O=C1OC2C=C(C)CCC=C(C)CCC2C1=C	HMDB0036688	C09382		0.477076	1.86629	2.34522	3.91193	4.91582	1.25662	0.104474	0.221341	0.00315837	0.0750869	0.000188773	0.314382	0.30865	0.534664	0.356254	0.233463	0.313336	0.161013	15408.7	7351.11	28757	36136.8
ARTEMISIN	[M+Na-2H]-	261.149	C15H18O4	Eudesmanolides, secoeudesmanolides, and derivatives	LUHMMHZLDLBAKX-DBIGVJDZSA-N	O=C1C=CC2(C(=C1C)C3OC(=O)C(C)C3C(O)C2)C		C09538		0.134614	0.529067	0.540369	3.93026	4.01422	1.02136	0.0658547	0.229866	0.226766	0.00688917	0.0214603	0.478342	0.20533	0.26039	0.0599522	0.11819	0.0573577	0.0168805	3280.17	441.556	1735.43	1772.5
GUAIAZULENE	[M-H]-	197.134	C15H18	Guaianes	FWKQNCXZGNBPFD-UHFFFAOYSA-N	C=1C=C(C2=CC=C(C2=CC1C(C)C)C)C	HMDB0036648	C09675		0.33832	1.14236	0.772637	3.37656	2.28375	0.676352	0.0221489	0.340326	0.109964	0.0163587	0.0437441	0.0953997	0.209881	0.0719525	0.042873	0.171152	0.0593389	0.0650865	3821.17	1292.78	4365.14	2952.38
CIANIDANOL	[M+FA-H]-	289.137	C15H14O6	Catechins	PFTAWBLQPZVEMU-DZGCQCFKSA-N	OC=1C=C(O)C2=C(OC(C3=CC=C(O)C(O)=C3)C(O)C2)C1	HMDB0001871	C09727	Metabolic pathways[hsa01100]	0.502034	0.951907	1.95031	1.8961	3.88482	2.04885	0.210986	0.459112	0.0861101	0.219598	0.022365	0.0642078	0.199541	0.0408614	0.201691	0.16796	0.213868	0.229602	13626.3	6840.89	12971	26575.6
(-)-epicatechin	[M-H]-	579.005	C15H14O6	Catechins	PFTAWBLQPZVEMU-UKRRQHHQSA-N	OC=1C=C(O)C2=C(OC(C3=CC=C(O)C(O)=C3)C(O)C2)C1	HMDB0001871	C09727	Metabolic pathways[hsa01100]	1.74358	1.22001	1.63184	0.699715	0.935909	1.33756	0.0552321	0.264919	0.0898629	0.102811	0.402566	0.162241	0.354799	0.253345	0.0997662	0.134313	0.0245791	0.0469755	7016.33	12233.6	8560	11449.5
Hesperidin	[2M-H]-	609.203	C28H34O15	Flavonoid-7-O-glycosides	QUQPHWDTPGMPEX-QJBIFVCTSA-N	O=C1C2=C(O)C=C(OC3OC(COC4OC(C)C(O)C(O)C4O)C(O)C(O)C3O)C=C2OC(C5=CC=C(OC)C(O)=C5)C1	HMDB0003265	C09755		0.0455757	0.772266	1.7475	16.9447	38.3428	2.26282	0.00307485	0.28786	0.1543	0.000364802	0.00217879	0.0661987	2.73277	1.7853	0.967622	1.01233	1.12433	1.03387	224040	10210.8	173019	391510
Harpagoside	[M+FA-H]-	493.172	C24H30O11		KVRQGMOSZKPBNS-FMHLWDFHSA-N	O=C(OC1(C)CC(O)C2(O)C=COC(OC3OC(CO)C(O)C(O)C3O)C21)C=CC=4C=CC=CC4		C09783		0.170582	1.60737	0.665914	9.42285	3.90378	0.414289	0.00505092	0.0887502	0.141674	6.75304e-05	0.00307419	0.00371893	0.184912	0.268973	0.0390714	0.148154	0.0486717	0.0901551	1901.33	324.333	3056.14	1266.12
Naringin	[M-H]-	579.25	C27H32O14	Flavonoid-7-O-glycosides	DFPMSGMNTNDNHN-JJLSSNRUSA-N	O=C1C2=C(O)C=C(OC3OC(CO)C(O)C(O)C3OC4OC(C)C(O)C(O)C4O)C=C2OC(C5=CC=C(O)C=C5)C1	HMDB0002927	C09789		0.304228	0.661913	0.75431	2.17571	2.47942	1.13959	0.00105859	0.0446456	0.101226	0.00110171	0.000325657	0.137764	0.616045	0.622459	0.0896004	0.233471	0.151981	0.0674209	15488	4711.89	10251.7	11682.8
5,7-Dihydroxyflavanone	[2M+FA-H]-	255.111	C15H12O4	Flavanones	URFCJEUYXNAHFI-UHFFFAOYSA-N	O=C1C=2C(O)=CC(O)=CC2OC(C=3C=CC=CC3)C1	HMDB0030808	C09827		0.394167	1.07558	1.71946	2.72875	4.36225	1.59863	0.0794845	0.426975	0.0398166	0.0597463	0.00180239	0.0618171	0.156641	0.0084283	0.104541	0.10349	0.116619	0.122319	3566.17	1405.67	3835.71	6131.88
Chrysanthemic Acid	[M-H]-	167.108	C10H16O2	Monocyclic monoterpenoids	XLOPRKKSAJMMEW-UHFFFAOYSA-N	O=C(O)C1C(C=C(C)C)C1(C)C		C09842		0.0655823	0.961554	5.1726	14.6618	78.8718	5.37942	0.0310781	0.481348	0.00124713	0.0444256	5.36752e-06	0.00070604	0.202822	0.0287941	0.23503	0.0823099	0.208781	0.280093	2346.5	153.889	2256.29	12137.5
Thymol	[M-2H]-	149.097	C10H14O	Aromatic monoterpenoids	MGSRCZKZVOBKFT-UHFFFAOYSA-N	OC1=CC(=CC=C1C(C)C)C	HMDB0001878	C09908		0.168297	1.29057	2.69096	7.66841	15.9893	2.08509	0.0112685	0.264236	0.020462	0.000403529	0.00017704	0.0275516	0.357668	0.188546	0.218844	0.261495	0.236021	0.164354	6439.67	1083.78	8310.86	17328.9
Zearalenone	[M-H]-	317.139	C18H22O5	Zearalenones	MBMQEIFVQACCCH-QBODLPLBSA-N	C[C@H]1CCCC(=O)CCC\C=C\C2=CC(O)=CC(O)=C2C(=O)O1	HMDB0031752	C09981		0.122106	1.08647	0.907008	8.89777	7.42803	0.83482	0.00259309	0.429112	0.379173	0.0039443	7.36743e-06	0.305135	0.502458	0.306639	0.0220614	0.275179	0.175343	0.0630447	9853	1203.11	10705	8936.75
Adouetine X	[2M+FA-H]-	499.329	C28H44N4O4	Oligopeptides	OMVRKRVDDRUXPW-RJJCKBEYSA-N	OC1=NC=CC=2C=CC(OC(C(N=C(O)C(N(C)C)CC(C)C)C(O)=NC1C(C)CC)C(C)C)=CC2	HMDB0034216	C09993		0.21539	0.9609	14.3643	4.4612	66.6897	14.9488	0.0105666	0.472709	0.0132181	0.032105	0.00227038	0.00824605	0.232583	0.0945025	0.456973	0.0911949	0.334021	0.485556	2342	504.444	2250.43	33641.2
Baicalein	[M-H]-	269.215	C15H10O5	Flavones	FXNFHKRTJBSTCS-UHFFFAOYSA-N	O=C1C=C(OC2=CC(O)=C(O)C(O)=C12)C=3C=CC=CC3	HMDB0134890	C10023		0.169218	0.489666	1.62358	2.8937	9.59464	3.3157	0.0284576	0.155416	0.117277	0.0573405	1.79153e-05	0.00161286	2.0412	2.55451	0.871838	0.551492	1.24823	1.56024	289123	48924.7	141573	469414
Baicalin	[M-H]-	891.163	C21H18O11	Flavonoid-7-O-glucuronides	IKIIZLYTISPENI-ZFORQUDYSA-N	O[C@@H]1[C@@H](O)[C@H](OC2=C(O)C(O)=C3C(=O)C=C(OC3=C2)C2=CC=CC=C2)O[C@@H]([C@H]1O)C(O)=O	HMDB0041832	C10025		0.123086	1.11414	1.04564	9.05166	8.49515	0.938518	0.000115986	0.415358	0.436921	0.0128054	0.000102121	0.442631	0.251893	0.00446542	0.0176546	0.131243	0.0778578	0.00318177	1999.5	246.111	2227.71	2090.75
Diosmin	[M-H]-	607.205	C28H32O15	Flavonoid-7-O-glycosides	GZSOSUNBTXMUFQ-UHFFFAOYSA-N	O=C1C=C(OC2=CC(OC3OC(COC4OC(C)C(O)C(O)C4O)C(O)C(O)C3O)=CC(O)=C12)C=5C=CC(OC)=C(O)C5	HMDB0029548	C10039		0.188497	0.864967	2.06483	4.58875	10.9542	2.38718	0.00415893	0.330946	0.091829	0.00263416	0.00330353	0.0509621	0.593976	0.273361	0.246832	0.273746	0.271669	0.244882	11686	2202.78	10108	24129.6
Eupatilin	[M-H2O-H]-	343.082	C18H16O7	6-O-methylated flavonoids	DRRWBCNQOKKKOL-UHFFFAOYSA-N	COC1=CC=C(C=C1OC)C1=CC(=O)C2=C(O)C(OC)=C(O)C=C2O1	HMDB0029469	C10040		0.448172	0.717575	1.38901	1.60112	3.09927	1.93569	0.0240148	0.131293	0.0370901	0.127824	0.000117368	0.00102176	0.451714	0.471724	0.177531	0.132231	0.214735	0.24983	14637	6559.89	10503.1	20330.9
Fisetin	[M-H]-	285.132	C15H10O6	Flavonols	XHEFDIBZLJXQHF-UHFFFAOYSA-N	O=C1C(O)=C(OC2=CC(O)=CC=C12)C=3C=CC(O)=C(O)C3		C10041		0.462252	1.26163	2.90537	2.72932	6.28525	2.30287	0.0967181	0.272416	0.00257365	0.016653	3.56016e-05	0.00280733	0.185234	0.167205	0.183411	0.144175	0.183955	0.169842	3989.17	1844	5032.86	11590
Galangin	[M-H]-	269.112	C15H10O5	Flavonols	VCCRNZQBSJXYJD-UHFFFAOYSA-N	O=C1C(O)=C(OC=2C=C(O)C=C(O)C12)C=3C=CC=CC3	HMDB0029521	C10044		0.367377	2.12974	2.04301	5.79715	5.56107	0.959277	0.00964562	0.110706	0.00668232	0.0124367	2.05087e-05	0.456799	0.149221	0.21959	0.0829004	0.146752	0.0994294	0.00730403	1649.83	606.111	3513.71	3370.62
GAMBOGIC ACID	[M-H]-	627.308	C38H44O8	Pyranoxanthones	GEZHEQNLKAOMCA-RRZNCOCZSA-N	O=C(O)C(=CCC12OC(C)(C)C3CC(C=C4C(=O)C5=C(O)C=6C=CC(OC6C(=C5OC431)CC=C(C)C)(C)CCC=C(C)C)C2=O)C	HMDB0034095	C10062		0.278659	0.982479	2.98833	3.52573	10.724	3.04162	0.0101013	0.47989	0.0147325	0.0317295	0.000589322	0.011961	0.309755	0.0845336	0.282119	0.170372	0.239486	0.293358	5881.33	1638.89	5778.29	17575.4
Myricetin	[M-H]-	317.03	C15H10O8	Flavonols	IKMDFBPHZNJCSN-UHFFFAOYSA-N	O=C1C(O)=C(OC=2C=C(O)C=C(O)C12)C=3C=C(O)C(O)=C(O)C3	HMDB0002755	C10107		0.186215	0.889049	1.72284	4.77432	9.25192	1.93785	0.00577469	0.389297	0.110883	0.000738352	0.000592588	0.0524419	0.180237	0.0356135	0.0356817	0.0818943	0.0772447	0.075055	1750.67	326	1556.43	3016.12
Isoguvacine	[M-H]-	126.056	C6H9NO2	Hydropyridines	KRVDMABBKYMBHG-UHFFFAOYSA-N	OC(=O)C1=CCNCC1	HMDB0030352	C10128		5.37156	1.80552	2.92871	0.336126	0.545225	1.62209	0.0493502	0.0178291	0.00252481	0.0697624	0.137239	0.0358951	0.217296	0.132446	0.0591428	0.0793412	0.0407309	0.0310613	424.333	2279.33	766.143	1242.75
Piplartine	[M-H]-	316.119	C17H19NO5	Cinnamic acids and derivatives	VABYUUZNAVQNPG-BQYQJAHWSA-N	O=C(C=CC1=CC(OC)=C(OC)C(OC)=C1)N2C(=O)C=CCC2	HMDB0030341	C10166		4.50764	0.965099	4.57261	0.214103	1.01441	4.73797	0.1273	0.474157	0.0800842	0.105776	0.491893	0.0616503	0.179908	0.0506007	0.0931471	0.112025	0.00748864	0.0849496	549.167	2475.44	530	2511.12
santin	[M-H]-	343.11	C18H16O7	6-O-methylated flavonoids	DWZAJFZEYZIHPO-UHFFFAOYSA-N	O=C1C(OC)=C(OC2=CC(O)=C(OC)C(O)=C12)C=3C=CC(OC)=CC3		C10180		0.268006	1.25897	2.6213	4.69755	9.78076	2.0821	0.0176662	0.235737	0.00374967	0.000892821	1.28667e-05	0.00455335	0.31723	0.196575	0.214311	0.234799	0.224535	0.18961	5742	1538.89	7229	15051.5
daidzein	[M-H]-	253.085	C15H10O4	Isoflavones	ZQSIJRDFPHDXIC-UHFFFAOYSA-N	O=C1C(=COC2=CC(O)=CC=C12)C=3C=CC(O)=CC3	HMDB0003312	C10208	Metabolic pathways[hsa01100]	0.478849	6.031	0.628173	12.5948	1.31184	0.104157	0.00407223	0.139199	0.125624	0.0696211	0.264295	0.0883176	0.0521939	0.222511	0.00808233	0.110464	0.00826541	0.0699273	262.667	125.778	1584.14	165
DANTHRON	[M-H]-	239.059	C14H8O4	Anthraquinones	QBPFLULOKWLNNW-UHFFFAOYSA-N	O=C1C=2C=CC=C(O)C2C(=O)C=3C(O)=CC=CC13	HMDB0029752	C10312		0.947882	0.897568	0.720818	0.946919	0.760451	0.803079	0.198097	0.0839996	0.00146952	0.197534	0.00111851	0.0140185	0.0517427	0.165173	0.0980455	0.0231272	0.0695296	0.0717152	6502.33	6163.44	5836.29	4687
rhein	[M-H2O-H]-	283.025	C15H8O6	Anthracenecarboxylic acids	FCDLCPWAQCPTKC-UHFFFAOYSA-N	O=C(O)C1=CC(O)=C2C(=O)C=3C(O)=CC=CC3C(=O)C2=C1	HMDB0032876	C10401		0.207128	2.6805	0.998428	12.9413	4.82034	0.372478	0.00567548	0.231937	0.498989	0.0913182	0.0469994	0.201235	0.120778	0.250211	0.00781458	0.0820544	0.0326052	0.050619	795	164.667	2131	793.75
trans-Cinnamic acid	[M-H]-	147.045	C9H8O2	Cinnamic acids	WBYWAXJHAXSJNI-UHFFFAOYSA-N	OC(=O)C=CC1=CC=CC=C1	HMDB0000930	C10438		0.609353	1.0772	1.71595	1.76777	2.81602	1.59298	0.045516	0.352142	0.000918582	0.0302271	4.97587e-05	0.00436222	1.03986	0.114925	0.943623	0.743822	0.870592	0.862579	186907	113892	201336	320724
Lusitanicoside	[M-H]-	441.177	C21H30O10	Phenolic glycosides	DAELTTGCCPRYTP-ZLQZEYEISA-N	OC1C(O)C(OCC2OC(OC3=CC=C(C=C3)CC=C)C(O)C(O)C2O)OC(C)C1O	HMDB0034120	C10474		0.110447	0.724502	3.42805	6.55969	31.0378	4.7316	1.1247e-05	0.159336	0.000645955	0.00221615	1.39339e-06	0.000147991	0.511145	0.351939	0.339549	0.168648	0.329058	0.422585	9124.5	1007.78	6610.71	31279.2
calycosin-7-O-beta-D-glucoside	[M-H]-	429.196	C22H22O9	Isoflavonoid O-glycosides	MGJLSBDCWOSMHL-MIUGBVLSSA-N	O=C1C(=COC2=CC(OC3OC(CO)C(O)C(O)C3O)=CC=C12)C=4C=CC(OC)=CC4	HMDB0033987	C10509		0.151116	0.156103	1.82714	1.033	12.091	11.7047	0.00177739	0.00520543	0.104319	0.46973	0.00122302	0.00369897	1.02956	2.01061	0.438384	0.0214933	0.495535	0.768771	45465.5	6870.56	7097.29	83071.6
Osajin	[M-H]-	403.155	C25H24O5		DCTLJGWMHPGCOS-UHFFFAOYSA-N	O=C1C(=COC=2C=3C=CC(OC3C(=C(O)C12)CC=C(C)C)(C)C)C=4C=CC(O)=CC4		C10511		0.451753	0.999114	0.970156	2.21164	2.14753	0.971016	0.0123168	0.498931	0.449371	0.0249935	0.00561897	0.458355	1.9762	0.00633324	0.033091	1.36683	0.747257	0.237091	343775	155302	343471	333515
Pomiferin	[M-H]-	419.25	C25H24O6	6-prenylated isoflavanones	GHCZYXUOYFOXIP-UHFFFAOYSA-N	O=C1C(=COC=2C=3C=CC(OC3C(=C(O)C12)CC=C(C)C)(C)C)C=4C=CC(O)=C(O)C4		C10519		3.4442	35.5169	1.22582	10.3121	0.35591	0.0345138	0.160396	0.183557	0.283244	0.148007	0.147621	0.147339	0.148237	0.69087	0.0167168	0.0176436	0.0419352	0.22666	1051.33	3621	37340.1	1288.75
tectorigenin	[M-H]-	299.104	C16H12O6	Isoflavones	OBBCRPUNCUPUOS-UHFFFAOYSA-N	O=C1C(=COC2=CC(O)=C(OC)C(O)=C12)C=3C=CC(O)=CC3	HMDB0042024	C10534		1.63328	1.481	3.53438	0.906759	2.16397	2.38649	0.373235	0.232189	0.0213599	0.466269	0.155721	0.0337809	0.0618826	0.0750718	0.102231	0.0320958	0.0537292	0.0806919	1338	2185.33	1981.57	4729
tephrosin	[M-2H]-	409.129	C23H22O7	Rotenones	AQBZCCQCDWNNJQ-AUSIDOKSSA-N	O=C1C2=CC=C3OC(C=CC3=C2OC4COC5=CC(OC)=C(OC)C=C5C14O)(C)C		C10535		0.125529	0.785357	3.49588	6.25637	27.8492	4.45133	0.000811117	0.253449	0.000893973	0.00171486	1.99172e-06	0.000186856	0.470906	0.242667	0.359615	0.19994	0.316186	0.402809	7454.67	935.778	5854.57	26060.6
Arctigenin	[M+K-2H]-	371.15	C21H24O6	Dibenzylbutyrolactone lignans	NQWVSMVXKMHKTF-UHFFFAOYNA-N	COC1=C(OC)C=C(CC2COC(=O)C2CC2=CC(OC)=C(O)C=C2)C=C1	HMDB0030087	C10545		0.62582	0.88707	0.949484	1.41745	1.51718	1.07036	0.00549767	0.117498	0.340224	0.0219633	0.0123941	0.293667	0.392949	0.348883	0.00328768	0.157318	0.123292	0.0517886	16454.3	10297.4	14596.1	15623.1
Lariciresinol	[M+FA-H]-	359.15	C20H24O6	Lignols	MHXCIKYXNYCMHY-UHFFFAOYNA-N	COC1=CC(CC2COC(C2CO)C2=CC(OC)=C(O)C=C2)=CC=C1O		C10646	Metabolic pathways[hsa01100]	0.283245	1.00368	2.26127	3.54349	7.98345	2.25299	0.00461292	0.496673	0.00585322	0.0314794	2.37999e-05	0.0122246	0.747596	0.18074	0.472884	0.272358	0.444954	0.481001	27314	7736.56	27414.4	61764.4
nortrachelogenin	[M-H]-	373.194	C20H22O7	Dibenzylbutyrolactone lignans	ZITBJWXLODLDRH-UHFFFAOYSA-N	O=C1OCC(CC2=CC=C(O)C(OC)=C2)C1(O)CC3=CC=C(O)C(OC)=C3	HMDB0030598	C10725		0.156239	0.943739	2.47727	6.04035	15.8556	2.62495	0.000520851	0.397348	0.00487816	0.000459731	1.52221e-05	0.00216472	0.849618	0.00951213	0.411038	0.479962	0.460898	0.441919	24390.7	3810.78	23018.4	60422.2
2-hydroxy-6-pentadecylbenzoic acid	[M-H]-	347.258	C22H36O3	Salicylic acids	ADFWQBGTDJIESE-UHFFFAOYSA-N	O=C(O)C=1C(O)=CC=CC1CCCCCCCCCCCCCCC	HMDB0029683	C10759		0.219446	1.49288	0.711591	6.80297	3.24267	0.476655	0.0199637	0.25158	0.206784	0.0163182	0.0146943	0.0930413	2.69381	3.97387	0.531576	1.98128	0.746002	1.15937	370865	81384.8	553658	263904
alpha-Chaconine	[M-H]-	850.496	C45H73NO14	Steroidal saponins	TYNQWWGVEGFKRU-UHFFFAOYNA-N	CC1C2CCC(C)CN2C2CC3C4CC=C5CC(CCC5(C)C4CCC3(C)C12)OC1OC(CO)C(OC2OC(C)C(O)C(O)C2O)C(O)C1OC1OC(C)C(O)C(O)C1O	HMDB0039353	C10796		0.2731	1.73941	5.07495	6.36913	18.5828	2.91763	0.0336171	0.181674	0.0485874	0.0126451	0.00906924	0.0721614	0.22576	0.19104	0.248473	0.167131	0.199244	0.174583	2587.17	706.556	4500.14	13129.8
Ecgonine	[M-H]-	184.098	C9H15NO3	Tropane alkaloids	PHMBVCPLDPDESM-UHFFFAOYNA-N	O=C(O)C1C(O)CC2N(C)C1CC2	HMDB0006548	C10858		0.130059	1.30022	2.51019	9.99715	19.3005	1.9306	0.000108813	0.146835	0.00404202	8.32876e-06	5.13734e-06	0.00924067	0.879084	0.414954	0.447716	0.56428	0.494106	0.344725	27116.8	3526.78	35257.7	68068.5
(-)-Podophyllotoxin	[M-H]-	459.13	C22H22O8	Podophyllotoxins	YJGVMLPVUAXIQN-UHFFFAOYNA-N	COC1=CC(=CC(OC)=C1OC)C1C2C(COC2=O)C(O)C2=CC3=C(OCO3)C=C12	HMDB0015310	C10874	Metabolic pathways[hsa01100]	0.952245	0.59291	1.38751	0.622645	1.45709	2.34016	0.449565	0.124269	0.173683	0.106508	0.0996179	0.00936906	0.0205987	0.328644	0.0570241	0.109205	0.04061	0.141792	4783.67	4555.22	2836.29	6637.38
Aspartame	[M-H]-	293.114	C14H18N2O5	Peptides	IAOZJIPTCAWIRG-UHFFFAOYNA-N	COC(=O)C(CC1=CC=CC=C1)N=C(O)C(N)CC(O)=O	HMDB0001894	C11045	Taste transduction[hsa04742]	1.13616	0.525385	1.4643	0.462423	1.28882	2.7871	0.435005	0.0220438	0.108183	0.211666	0.329822	0.00378991	0.0950493	0.483889	0.124494	0.0418784	0.0442603	0.193174	6870.33	7805.78	3609.57	10060.2
Raltitrexed	[M-H]-	457.119	C21H22N4O6S	Glutamic acid and derivatives	IVTVGDXNLFLDRM-UHFFFAOYNA-N	O=C(O)CCC(NC(=O)C=1SC(=CC1)N(C)CC=2C=CC3=NC(=NC(O)=C3C2)C)C(=O)O	HMDB0014438	C11372		0.299197	1.43922	2.09416	4.81029	6.99927	1.45506	0.000920214	0.197074	0.000306172	0.00598772	4.19075e-08	0.080465	0.329485	0.178067	0.180035	0.184604	0.187273	0.133934	5056.5	1512.89	7277.43	10589.1
CINCHONIDINE	[M-H]-	293.166	C19H22N2O	Cinchona alkaloids	KMPWYEUPVWOPIM-KODHJQJWSA-N	OC(C=1C=CN=C2C=CC=CC21)C3N4CCC(C3)C(C=C)C4	HMDB0030282	C11379		0.464955	1.20294	0.840166	2.58722	1.80698	0.698427	0.0448091	0.313848	0.334774	0.0168075	0.100984	0.177128	0.54213	0.0264843	0.0411188	0.287753	0.158713	0.0351104	27240.2	12665.4	32768.3	22886.2
Methyl Jasmonic acid	[M+FA-H]-	223.134	C13H20O3	Jasmonic acids	GEWDNTWNSAZUDX-WQMVXFAESA-N	CC\C=C/C[C@@H]1[C@@H](CC(=O)OC)CCC1=O	HMDB0036583	C11512	alpha-Linolenic acid metabolism[hsa00592]	0.215409	0.957618	0.647374	4.44559	3.00533	0.676026	0.00515014	0.430801	0.0594947	0.00105415	0.0132399	0.013586	1.04536	0.0782555	0.259835	0.605364	0.228332	0.305055	43193.3	9304.22	41362.7	27962.2
geniposidic acid	[M-3H]-	373.118	C16H22O10	Iridoid O-glycosides	ZJDOESGVOWAULF-OGJQONSISA-N	O=C(O)C1=COC(OC2OC(CO)C(O)C(O)C2O)C3C(=CCC13)CO	HMDB0034942	C11673		0.436564	0.216327	0.201314	0.495522	0.461133	0.930599	0.0915966	0.0524091	0.0390044	0.0256931	0.0186063	0.392837	0.226416	0.779521	0.16785	0.139649	0.0793332	0.0064912	11213.8	4895.56	2425.86	2257.5
Tetrahydroalstonine	[M-H]-	397.177	C21H24N2O3	Alkaloids	GRTOGORTSDXSFK-UHFFFAOYNA-N	COC(=O)C1=COC(C)C2CN3CCC4=C(NC5=C4C=CC=C5)C3CC12		C11682		0.134928	0.976652	2.69042	7.23832	19.9397	2.75473	0.00156249	0.470939	0.000397923	0.0002011	3.14114e-08	7.37117e-05	0.868089	0.239879	0.524997	0.496314	0.537974	0.54978	27412.2	3698.67	26772.1	73750.1
Enalaprilat	[M-H]-	347.161	C18H24N2O5	Dipeptides	LZFZMUMEGBBDTC-UHFFFAOYNA-N	O=C(O)C(NC(C(=O)N1CCCC1C(=O)O)C)CCC=2C=CC=CC2	HMDB0041886	C11720		1.36173	1.50732	1.08853	1.10692	0.799375	0.722162	0.0424539	0.086581	0.324825	0.318998	0.0825772	0.102422	0.233179	0.565253	0.0128295	0.0509841	0.0610142	0.134229	8628.83	11750.1	13006.4	9392.75
MUPIROCIN	[M-H]-	499.324	C26H44O9	Medium-chain fatty acids	MINDHVHHQZYEEK-HBBNESRFSA-N	O=C(O)CCCCCCCCOC(=O)C=C(C)CC1OCC(CC2OC2C(C)C(O)C)C(O)C1O	HMDB0014554	C11758		0.22355	0.735142	15.5447	3.28849	69.5355	21.1451	0.00601846	0.240651	0.0233557	0.0249052	0.00546502	0.0145629	0.223749	0.13236	0.407804	0.0982205	0.298879	0.454905	1868.83	417.778	1373.86	29050.4
Albuterol	[M-H]-	238.145	C13H21NO3	Benzyl alcohols	NDAUXUAQIAJITI-UHFFFAOYNA-N	OC1=CC=C(C=C1CO)C(O)CNC(C)(C)C	HMDB0001937	C11770		0.0737572	0.573453	1.40349	7.77488	19.0285	2.44743	0.0742722	0.287399	0.315896	0.0182183	0.00294878	0.0681167	0.167337	0.13607	0.0120765	0.0956814	0.0875235	0.042578	2493.17	183.889	1429.71	3499.12
Pantoprazole	[M-H]-	382.068	C16H15F2N3O4S	Sulfinylbenzimidazoles	IQPSEEYGBUAQFF-UHFFFAOYNA-N	COC1=CC=NC(CS(C2=NC=3C=CC(=CC3N2)OC(F)F)=O)=C1OC	HMDB0005017	C11806		0.659159	1.16839	2.03609	1.77255	3.08892	1.74264	0.202731	0.341385	0.0216697	0.0705729	0.00107764	0.020984	0.0704378	0.0476657	0.0748758	0.0788559	0.0929485	0.0835686	2501	1648.56	2922.14	5092.25
Gibberellin A4	[M-H]-	331.155	C19H24O5	C19-gibberellin 6-carboxylic acids	RSQSQJNRHICNNH-NFMPGMCNSA-N	C[C@]12[C@H]3[C@H](C(O)=O)[C@@]45C[C@@H](CC[C@H]4[C@@]3(CC[C@@H]1O)OC2=O)C(=C)C5	METPA1645	C11864	Metabolic pathways[hsa01100]	0.648825	0.784272	2.36032	1.20876	3.63784	3.00957	0.193255	0.242459	0.0150587	0.375793	0.00352108	0.00716936	0.115887	0.201322	0.168259	0.0491727	0.14137	0.184654	4440.33	2881	3482.43	10480.6
Kaurenic acid	[M-H]-	301.211	C20H30O2	Kaurane diterpenoids	NIKHGUQULKYIGE-ADPGWCSISA-N	O=C(O)C1(C)CCCC2(C)C1CCC34CC(=C)C(CCC32)C4	METPA1653	C11874	Metabolic pathways[hsa01100]	0.24052	1.25859	0.823714	5.2328	3.42472	0.654472	0.00334429	0.220161	0.205259	0.0008012	0.00175853	0.0496623	1.05408	0.886325	0.16266	0.847469	0.328206	0.367281	54086	13008.8	68072.3	44551.4
dehydroabietic acid	[M+K-2H]-	299.202	C20H28O2	Diterpenoids	NFWKVWVWBFBAOV-IPNZSQQUSA-N	O=C(O)C1(C)CCCC2(C3=CC=C(C=C3CCC12)C(C)C)C	HMDB0061925	C12078		0.0789867	0.472204	0.565869	5.97828	7.16411	1.19836	0.0546443	0.205297	0.235202	0.000294215	0.000406353	0.258834	0.671095	0.878146	0.153508	0.349228	0.230832	0.0322531	32192.5	2542.78	15201.4	18216.8
Epigallocatechin	[M-H]-	305.059	C15H14O7	Epigallocatechins	XMOCLSLCDHWDHP-IUODEOHRSA-N	OC=1C=C(O)C2=C(OC(C3=CC(O)=C(O)C(O)=C3)C(O)C2)C1	HMDB0038361	C12136		1.31204	1.63193	2.8628	1.24381	2.18195	1.75425	0.235661	0.0492174	0.0129176	0.252998	0.0194661	0.0579813	0.0852337	0.269249	0.104582	0.0844447	0.0815468	0.0576513	1894.17	2485.22	3091.14	5422.62
Delphinidin-3-glucoside	[M-H]-	464.095	C21H21O12	Anthocyanidin-3-O-glycosides	XENHPQQLDPAYIJ-UHFFFAOYNA-O	OC=1C=C(O)C=2C=C(OC3OC(CO)C(O)C(O)C3O)C(=[O+]C2C1)C=4C=C(O)C(O)=C(O)C4	HMDB0037997	C12138		0.223715	1.68599	1.11729	7.53633	4.99429	0.662695	0.000811063	0.208477	0.354713	0.0209964	0.00130935	0.223926	0.6258	0.325304	0.0931641	0.397691	0.20938	0.105163	15387.2	3442.33	25942.6	17192
N-Acetylaspartylglutamic acid	[M-H]-	303.083	C11H16N2O8	Dipeptides	OPVPGKGADVGKTG-UHFFFAOYNA-N	O=C(O)CCC(N=C(O)C(N=C(O)C)CC(=O)O)C(=O)O	HMDB0001067	C12270	Alanine, aspartate and glutamate metabolism[hsa00250];Metabolic pathways[hsa01100];Neuroactive ligand-receptor interaction[hsa04080]	0.791851	1.26463	1.34251	1.59705	1.69541	1.06159	0.189802	0.202266	0.12198	0.0177246	0.00472559	0.380262	0.0462464	0.130697	0.0421438	0.0943043	0.0556765	0.00503709	1846.17	1461.89	2334.71	2478.5
Saccharin	[M-H]-	181.992	C7H5NO3S	Benzothiazoles	CVHZOJJKTDOEJC-UHFFFAOYSA-N	C1=CC=C2C(=C1)C(=NS2(=O)=O)O	HMDB0029723	C12283	Taste transduction[hsa04742]	1.15679	1.50679	0.469606	1.30256	0.405958	0.31166	0.371211	0.280301	0.0125197	0.330474	0.0523156	0.0868217	0.0675737	0.156198	0.058175	0.0105977	0.0422314	0.0690311	1715	1983.89	2584.14	805.375
Pyrrolnitrin	[M-H]-	254.973	C10H6Cl2N2O2	Phenylpyrroles	QJBZDBLBQWFTPZ-UHFFFAOYSA-N	O=N(=O)C=1C(Cl)=CC=CC1C2=CNC=C2Cl		C12491	Metabolic pathways[hsa01100]	1.04003	1.90241	1.71941	1.82918	1.65322	0.903804	0.463116	0.0715158	0.0664374	0.0683152	0.0769415	0.378284	0.0927807	0.751318	0.138916	0.201027	0.124709	0.0307257	9772.33	10163.6	18591	16802.6
Nateglinide	[M-H]-	316.192	C19H27NO3	Phenylalanine and derivatives	OELFLUMRDSZNSF-UHFFFAOYNA-N	O=C(O)C(N=C(O)C1CCC(CC1)C(C)C)CC=2C=CC=CC2	HMDB0014869	C12508		0.152908	0.972861	1.18301	6.36239	7.73673	1.21601	0.00554873	0.467716	0.279516	2.8566e-05	7.5682e-07	0.0956073	0.376158	0.0960111	0.0385619	0.260495	0.169771	0.0759839	7425.67	1135.44	7224.14	8784.62
m-Hydroxycinnamic acid	[M-H]-	163.04	C9H8O3	Hydroxycinnamic acids	KKSDGJDHHZEWEP-SNAWJCMRSA-N	OC(=O)\C=C\C1=CC(O)=CC=C1	HMDB0001713	C12621	Phenylalanine metabolism[hsa00360];Metabolic pathways[hsa01100]	0.701237	0.946547	1.20259	1.34983	1.71496	1.27051	0.00712905	0.339991	0.0527093	0.0163832	4.76236e-05	0.0205658	0.332998	0.151231	0.0545625	0.102483	0.16415	0.13335	19310.3	13541.1	18278.1	23222.5
Laricitrin	[M-H]-	331.046	C16H12O8	Flavonols	CFYMYCCYMJIYAB-UHFFFAOYSA-N	O=C1C(O)=C(OC=2C=C(O)C=C(O)C12)C=3C=C(O)C(O)=C(OC)C3	HMDB0126497	C12633		0.536629	0.781461	1.01603	1.45624	1.89336	1.30017	0.0146686	0.115265	0.444197	0.128682	0.00641592	0.08042	0.29419	0.34212	0.0200136	0.0956763	0.111139	0.101056	10127	5434.44	7913.86	10289.4
Capecitabine	[M-H]-	358.142	C15H22FN3O6	5'-deoxyribonucleosides	GAGWJHPBXLXJQN-UHFFFAOYNA-N	CCCCCOC(=NC=1C(=CN(C2C(C(C(C)O2)O)O)C(N1)=O)F)O	HMDB0015233	C12650	Drug metabolism - other enzymes[hsa00983]	0.311275	0.891583	1.62099	2.86429	5.20759	1.81811	0.0111826	0.36082	0.0269983	0.026815	9.56268e-05	0.0150164	0.225279	0.154535	0.111313	0.119437	0.125383	0.123002	3301.83	1027.78	2943.86	5352.25
Pantethine	[M-H]-	553.236	C22H42N4O8S2		DJWYOLJPSHDSAL-UHFFFAOYSA-N	OC(=NCCSSCCN=C(O)CCN=C(O)C(O)C(C)(C)CO)CCN=C(O)C(O)C(C)(C)CO	HMDB0003828	C12661		0.243969	1.28362	8.63321	5.26139	35.3864	6.72569	0.0193295	0.292133	0.00255775	0.00154092	0.000138166	0.00169291	0.114515	0.0408557	0.183556	0.0773284	0.143327	0.193687	647.167	157.889	830.714	5587.12
Dehydrocholic acid	[M+Na-2H]-	401.233	C24H34O5	Bile acids, alcohols and derivatives	OHXPGWPVLFPUSM-UHFFFAOYNA-N	O=C(O)CCC(C)C1CCC2C3C(=O)CC4CC(=O)CCC4(C)C3CC(=O)C12C		C13154		1.19738	1.50788	1.17342	1.25932	0.979988	0.778191	0.257382	0.255292	0.194724	0.31904	0.465535	0.307624	0.049335	0.0959393	0.0106326	0.027504	0.00410002	0.0244035	1740	2083.44	2623.71	2041.75
Pitavastatin	[M-H]-	420.152	C25H24FNO4	Phenylquinolines	VGYFMXBACGZSIL-MCBHFWOFSA-N	O=C(O)CC(O)CC(O)C=CC=1C(=NC=2C=CC=CC2C1C=3C=CC(F)=CC3)C4CC4	HMDB0041991	C13334		0.108319	0.879185	1.14775	8.11664	10.5961	1.30547	0.000100504	0.322062	0.246376	0.000104345	8.25668e-08	0.087355	0.772024	0.220444	0.063339	0.367681	0.280618	0.120953	19598.5	2122.89	17230.7	22494.2
Piperacillin	[M-H]-	516.156	C23H27N5O7S	Peptides	IVBHGBMCVLDMKU-GXNBUGAJSA-N	CCN1CCN(C(O)=N[C@@H](C(O)=N[C@H]2[C@H]3SC(C)(C)[C@@H](N3C2=O)C(O)=O)C2=CC=CC=C2)C(=O)C1=O	HMDB0014464	C14034		0.589094	1.43084	2.32807	2.42889	3.95195	1.62706	0.115994	0.0734418	7.53919e-05	0.0111036	1.6639e-05	0.00227808	0.187813	0.283519	0.167239	0.162433	0.158174	0.133463	3560.83	2097.67	5095	8289.88
Bisphenol S	[M+K-2H]-	249.023	C12H10O4S	Benzenesulfonyl compounds	VPWNQTHUCYMVMZ-UHFFFAOYSA-N	C=1C=C(C=CC1O)S(C2=CC=C(C=C2)O)(=O)=O	HMDB0240712	C14216		0.30384	1.25192	4.27356	4.12033	14.0652	3.4136	0.0475909	0.353572	0.0109916	0.0170528	0.000410536	0.0110796	0.130875	0.0412739	0.14685	0.0882552	0.135318	0.132028	1384.5	420.667	1733.29	5916.75
Dinoseb	[M-H]-	239.067	C10H12N2O5	Dinitrophenols	OWZPCEFYPSAJFR-UHFFFAOYNA-N	CCC(C)C=1C=C(C=C(C1O)N(=O)=O)N(=O)=O	HMDB0032559	C14302		1.08707	0.945794	0.911301	0.870039	0.838309	0.963531	0.325876	0.397879	0.323213	0.218329	0.149335	0.424128	0.0322605	0.124719	0.0382763	0.0413409	0.0336802	0.0233372	6450.67	7012.33	6101	5878.5
Diflubenzuron	[M-H]-	309.025	C14H9ClF2N2O2	N-benzoyl-N'-phenylureas	QQQYTWIFVNKMRW-UHFFFAOYSA-N	C1=CC(=C(C(=C1)F)C(=NC(NC2=CC=C(C=C2)Cl)=O)O)F	HMDB0031778	C14427		0.453077	1.47293	1.55792	3.25095	3.43853	1.0577	0.0639373	0.188798	0.0277134	0.0270615	0.0016938	0.429015	0.170368	0.186536	0.0879974	0.193356	0.110504	0.00985776	3921.33	1776.67	5775.86	6109.12
Glycitein	[M-H]-	283.103	C16H12O5	Isoflavones	DXYUAIFZCFRPTH-UHFFFAOYSA-N	O=C1C(=COC2=CC(O)=C(OC)C=C12)C=3C=CC(O)=CC3	HMDB0005781	C14536		0.193664	1.6496	3.88874	8.51786	20.0798	2.35738	0.00646945	0.157261	0.000658295	0.00286781	1.88961e-06	0.00518577	0.242043	0.169148	0.215301	0.15408	0.191118	0.187635	2579.5	499.556	4255.14	10031
2,6-di-tert-butyl-4-methylphenol	[M-H]-	219.177	C15H24O	Phenylpropanes	NLZUEZXRPGMBCV-UHFFFAOYSA-N	OC=1C(=CC(=CC1C(C)(C)C)C)C(C)(C)C	HMDB0033826	C14693		1.39581	1.42635	1.05199	1.02188	0.753676	0.737539	0.103012	0.12512	0.439499	0.459674	0.120733	0.138784	0.483942	0.539587	0.0394177	0.0944813	0.118042	0.146836	26192	36559	37358.9	27553.6
zearalenol	[M-H]-	319.155	C18H24O5		FPQFYIAXQDXNOR-XVNBXDOJSA-N	O=C1OC(C)CCCC(O)CCCC=CC=2C=C(O)C=C(O)C12	HMDB0041824	C14750		1.36775	1.40219	1.46211	1.02519	1.06899	1.04273	0.41286	0.310131	0.217549	0.491649	0.474657	0.471206	0.0818534	0.251551	0.0654822	0.0566444	0.0149235	0.0322616	3800.17	5197.67	5328.57	5556.25
glycolithocholic acid	[M-H]-	432.311	C26H43NO4		XBSQTYHEGZTYJE-REPOFGKESA-N	O=C(O)CN=C(O)CCC(C)C1CCC2C3CCC4CC(O)CCC4(C)C3CCC12C	HMDB0000698	C15557		0.246028	1.10468	1.50747	4.49007	6.12723	1.36462	0.0514069	0.426616	0.152584	0.00713004	4.28625e-05	0.132239	0.306644	0.0183476	0.083761	0.16688	0.134988	0.0517855	3713.67	913.667	4102.43	5598.25
PURINE	[M-H2O-H]-	119.036	C5H4N4	Purines and purine derivatives	KDCGOANMDULRCW-UHFFFAOYSA-N	N=1C=NC=2N=CNC2C1	HMDB0001366	C15587		0.613858	1.33144	2.06479	2.16897	3.36362	1.5508	0.022142	0.0292041	7.72897e-06	0.000724906	2.46223e-07	0.000391504	0.33108	0.521603	0.296373	0.293873	0.275144	0.270958	13242.8	8129.22	17632	27343.6
2-Naphthalenesulfonic acid	[M-H]-	207.012	C10H8O3S	2-naphthalene sulfonates	KVBGVZZKJNLNJU-UHFFFAOYSA-N	OS(=O)(=O)C1=CC2=CC=CC=C2C=C1		C16202		1.05105	0.820497	0.64666	0.780648	0.615255	0.788133	0.390028	0.216488	0.0234789	0.116905	0.00519357	0.165665	0.0684181	0.177108	0.109151	0.0962049	0.0917823	0.0609921	6981.83	7338.22	5728.57	4514.88
Lipoic acid	[M-H]-	205.036	C8H14O2S2	Lipoic acids and derivatives	AGBQKNBQESQNJD-UHFFFAOYNA-N	O=C(O)CCCCC1SSCC1	HMDB0001451	C16241	Lipoic acid metabolism[hsa00785];Metabolic pathways[hsa01100]	1.11666	1.06347	2.48902	0.952367	2.22899	2.34047	0.442701	0.438241	0.0348689	0.469253	0.0573012	0.0196956	0.117574	0.0146137	0.203063	0.115167	0.161885	0.189782	7006.33	7823.67	7451	17438.9
1,7-Dimethyluric acid	[M-H]-	195.052	C7H8N4O3	Xanthines	NOFNCLGCUJJPKU-UHFFFAOYSA-N	O=C1C2=C(N=C(O)N1C)N=C(O)N2C	HMDB0011103	C16356	Caffeine metabolism[hsa00232];Metabolic pathways[hsa01100]	0.513817	1.87209	2.10939	3.64349	4.10533	1.12676	0.0660522	0.161925	0.00220144	0.0338435	1.62237e-05	0.374985	0.196771	0.29629	0.158233	0.16071	0.169206	0.0405327	5172.83	2657.89	9684	10911.5
3-Methylxanthine	[M-H]-	165.042	C6H6N4O2	Xanthines	GMSNIKWWOQHZGF-UHFFFAOYSA-N	CN1C2=C(N=CN2)C(O)=NC1=O	HMDB0001886	C16357	Caffeine metabolism[hsa00232];Metabolic pathways[hsa01100]	0.731134	1.40413	2.64052	1.92048	3.61155	1.88055	0.245273	0.171403	0.000578069	0.0541141	5.9762e-05	0.00457468	0.513722	1.45719	1.18442	0.782122	1.01885	0.958866	164089	119971	230402	433282
1,3,7-Trimethyluric acid	[M+FA-H]-	209.068	C8H10N4O3	Xanthines	BYXCFUMGEBZDDI-UHFFFAOYSA-N	O=C1C2=C(N=C(O)N2C)N(C(=O)N1C)C	HMDB0002123	C16361	Caffeine metabolism[hsa00232]	0.331902	1.60474	3.02671	4.83499	9.1193	1.88611	0.0432721	0.124807	0.00220951	0.00327388	1.81681e-05	0.0149823	0.337164	0.446479	0.246484	0.272123	0.250723	0.181073	6326.17	2099.67	10151.9	19147.5
xanthohumol	[M-H]-	353.209	C21H22O5	3-prenylated chalcones	ORXQGKIUCDPEAJ-YRNVUSSQSA-N	O=C(C=CC1=CC=C(O)C=C1)C=2C(OC)=CC(O)=C(C2O)CC=C(C)C	HMDB0037479	C16417		0.249814	1.68686	2.63003	6.75246	10.528	1.55913	0.00520509	0.0492013	0.00096857	0.000384145	3.76244e-06	0.030685	2.15149	2.80473	1.24659	1.79082	1.33881	0.568428	190984	47710.6	322163	502295
Geranic acid	[M-H]-	167.108	C10H16O2	Acyclic monoterpenoids	ZHYZQXUYZJNEHD-UHFFFAOYSA-N	O=C(O)C=C(C)CCC=C(C)C		C16461		0.0309953	0.530052	1.79301	17.101	57.8477	3.3827	0.000121126	0.0396889	0.00884062	2.18276e-05	1.05014e-08	1.86397e-05	0.297884	0.232115	0.0836656	0.124959	0.140489	0.150858	3122.33	96.7778	1655	5598.38
Eicosenoic acid	[M-H]-	309.28	C20H38O2	Long-chain fatty acids	BITHHVVYSMSWAG-UHFFFAOYSA-N	O=C(O)CCCCCCCCCC=CCCCCCCCC	HMDB0002231	C16526	Biosynthesis of unsaturated fatty acids[hsa01040]	0.482065	0.693123	0.764347	1.43782	1.58557	1.10276	0.00882108	0.109416	0.139842	0.0952594	0.0248971	0.339727	2.37371	2.50358	0.509966	0.801991	0.62976	0.23951	490335	236373	339862	374786
Pentadecanoic acid	[M-H]-	241.217	C15H30O2	Long-chain fatty acids	WQEPLUUGTLDZJY-UHFFFAOYSA-N	CCCCCCCCCCCCCCC(O)=O	HMDB0000826	C16537		0.560365	0.443971	1.38108	0.79229	2.46462	3.11075	0.0763879	0.0159824	0.0753766	0.297255	0.00120979	1.77772e-05	0.665435	1.79593	0.289852	0.0576269	0.390628	0.601864	58109	32562.2	25798.7	80253.4
Irinotecan	[2M-H]-	585.272	C33H38N4O6	Camptothecins	UWKQSNNFCGGAFS-UHFFFAOYNA-N	O=C(OC=1C=CC2=NC=3C4=CC5=C(C(=O)N4CC3C(=C2C1)CC)COC(=O)C5(O)CC)N6CCC(N7CCCCC7)CC6	HMDB0014900	C16641	Drug metabolism - other enzymes[hsa00983]	0.133906	0.736043	4.75141	5.49673	35.4832	6.45533	0.068506	0.359892	0.0032599	0.0282061	1.69061e-05	0.000517083	0.332818	0.210842	0.377525	0.158956	0.401568	0.449923	11296.5	1512.67	8314.71	53674.2
Strictosamide	[2M+FA-H]-	543.197	C26H30N2O8	Carbolines	LBRPLJCNRZUXLS-UHFFFAOYNA-N	O=C5C2=COC(OC1OC(CO)C(O)C(O)C1(O))C(C=C)C2CC6C=4NC=3C=CC=CC=3C=4CCN56		C16724		0.195123	0.918727	2.07981	4.70846	10.659	2.26379	0.00152047	0.3993	0.0215103	0.00259824	6.17104e-05	0.0111014	0.419369	0.139217	0.217331	0.216007	0.22651	0.24581	7747.83	1511.78	7118.14	16114
Bufalin	[M-H]-	431.244	C24H34O4	Bufanolides and derivatives	QEEBRPGZBVVINN-UHFFFAOYNA-N	CC12CCC3C(CCC4CC(O)CCC34C)C1(O)CCC2C1=COC(=O)C=C1		C16922		0.242635	1.17046	3.02316	4.82397	12.4597	2.58288	0.00327669	0.334279	0.000247823	0.00413222	3.007e-07	0.000650947	0.27818	0.0479204	0.239498	0.196903	0.22205	0.228395	4409	1069.78	5160.57	13329.1
Cinobufagin	[M-H]-	487.234	C26H34O6	Bufanolides and derivatives	SCULJPGYOQQXTK-UHFFFAOYNA-N	CC(=O)OC1C2OC22C3CCC4CC(O)CCC4(C)C3CCC2(C)C1C1=COC(=O)C=C1		C16931		0.138393	0.692636	3.20946	5.00485	23.1909	4.63369	0.00324799	0.219799	0.00613363	0.0180695	4.21134e-05	0.00145203	0.64769	0.456621	0.477666	0.237003	0.439156	0.510381	16747	2317.67	11599.6	53748.9
dihydrocapsaicin	[M-H]-	342.243	C18H29NO3	Methoxyphenols	XJQPQKLURWNAAH-UHFFFAOYSA-N	OC1=CC=C(C=C1OC)CN=C(O)CCCCCCC(C)C	HMDB0038457	C16952		7.08647	3.23988	1.12132	0.457191	0.158234	0.346099	0.123939	0.0592061	0.416449	0.215545	0.094325	0.0500852	0.2487	0.249638	0.000737377	0.0630738	0.0769268	0.0778815	526.167	3728.67	1704.71	590
licoricidin	[M-H]-	423.217	C26H32O5		GBRZTUJCDFSIHM-KRWDZBQOSA-N	OC1=CC=C(C(O)=C1CC=C(C)C)C2COC3=CC(O)=C(C(OC)=C3C2)CC=C(C)C	HMDB0034183	C16986		0.0561645	0.752621	2.5793	13.4003	45.924	3.42709	0.00338625	0.273366	0.0352612	0.000827672	0.000336764	0.0108164	0.602095	0.32791	0.333261	0.272863	0.317693	0.351366	11084.5	622.556	8342.43	28590.2
Tridecanoic acid	[M+Na-2H]-	213.186	C13H26O2	Long-chain fatty acids	SZHOJFHSIKHZHA-UHFFFAOYSA-N	CCCCCCCCCCCCC(O)=O	HMDB0000910	C17076		0.389259	0.360253	0.936354	0.925484	2.40548	2.59916	0.0703696	0.0829755	0.453149	0.398698	0.0426342	0.0496758	0.214033	0.489313	0.00514987	0.0145571	0.0831977	0.125958	6055.67	2357.22	2181.57	5670.25
7-Methylthioheptyl glucosinolate	[M+K-2H]-	462.093	C15H29NO9S3	Alkylglucosinolates	SJHVRBSHKTUXLG-MFIRQCQASA-N	CSCCCCCCC\C(S[C@@H]1O[C@H](CO)[C@@H](O)[C@H](O)[C@H]1O)=N/OS(O)(=O)=O		C17252	2-Oxocarboxylic acid metabolism[hsa01210]	0.668527	0.968718	2.03262	1.44904	3.04044	2.09825	0.0540947	0.441352	0.00356649	0.0899536	0.000119693	0.00271153	0.123067	0.0381862	0.114713	0.048635	0.111663	0.125091	2807.83	1877.11	2720	5707.25
lithocholic acid	[M-H2O-H]-	375.29	C24H40O3		SMEROWZSTRWXGI-UOGOSWAHSA-N	O=C(O)CCC(C)C1CCC2C3CCC4CC(O)CCC4(C)C3CCC12C	HMDB0000717	C17658		0.265928	1.22041	0.424901	4.58925	1.5978	0.348162	0.0537453	0.390285	0.0806412	0.0569908	0.221866	0.090286	0.365544	0.39315	0.133483	0.267078	0.0601314	0.17473	8995.33	2392.11	10978	3822.12
IRIGENIN	[M+FA-H]-	359.124	C18H16O8	3'-hydroxy,4'-methoxyisoflavonoids	TUGWPJJTQNLKCL-UHFFFAOYSA-N	O=C1C(=COC2=CC(O)=C(OC)C(O)=C12)C=3C=C(O)C(OC)=C(OC)C3		C17957		0.509977	1.42263	2.05592	2.7896	4.03139	1.44515	0.0399839	0.0835085	0.00551333	0.00204081	8.08299e-05	0.0460045	0.382925	0.512245	0.267341	0.331498	0.275204	0.171287	13898.7	7088	19772.7	28574.5
Enterodiol	[M-H2O-H]-	301.145	C18H22O4	Dibenzylbutanediol lignans	DWONJCNDULPHLV-UHFFFAOYNA-N	OCC(CC1=CC(O)=CC=C1)C(CO)CC1=CC(O)=CC=C1	HMDB0005056	C18166		0.29783	0.82821	3.82126	2.78081	12.8303	4.61387	0.00293418	0.295481	0.00844719	0.0384105	0.000341752	0.00408211	0.688652	0.454873	0.693407	0.272043	0.585049	0.702042	26415.5	7867.33	21877.6	100940
Secoisolariciresinol	[2M-H]-	407.171	C20H26O6	Lignols	PUETUDUXMCLALY-UHFFFAOYNA-N	COC1=CC(CC(CO)C(CO)CC2=CC=C(O)C(OC)=C2)=CC=C1O	HMDB0013692	C18167	Metabolic pathways[hsa01100]	0.531845	1.07656	1.59446	2.0242	2.99799	1.48107	0.123531	0.387464	0.00718291	0.0876297	0.00352138	0.0255232	1.51052	0.455925	1.24915	1.35212	1.24305	1.09384	515473	274152	554938	821903
16-Hydroxyhexadecanoic acid	[M-H]-	271.228	C16H32O3	Long-chain fatty acids	UGAGPNKCDRTDHP-UHFFFAOYSA-N	OCCCCCCCCCCCCCCCC(O)=O	HMDB0006294	C18218	Metabolic pathways[hsa01100]	0.41481	0.780855	1.79605	1.88244	4.32982	2.30011	0.00305189	0.15964	0.0019772	0.00447587	3.88657e-08	2.03971e-05	0.921623	0.807018	0.455159	0.373843	0.531326	0.582206	53436.5	22166	41726.1	95974.8
Indole-3-carboxylic acid	[M-H]-	160.04	C9H7NO2	Indolecarboxylic acids and derivatives	KMAKOBLIOCQGJP-UHFFFAOYSA-N	O=C(O)C1=CNC=2C=CC=CC21	HMDB0003320	C19837		0.536186	1.35	2.4864	2.51778	4.63719	1.84178	0.140205	0.184106	0.000321789	0.0476556	0.0001353	0.00709683	0.194496	0.426436	0.229885	0.219661	0.210695	0.181559	6465.83	3466.89	8728.86	16076.6
alpha-Solanine	[M-H]-	866.491	C45H73NO15	Steroidal saponins	ZGVSETXHNHBTRK-UHFFFAOYNA-N	CC1C2CCC(C)CN2C2CC3C4CC=C5CC(CCC5(C)C4CCC3(C)C12)OC1OC(CO)C(O)C(OC2OC(CO)C(O)C(O)C2O)C1OC1OC(C)C(O)C(O)C1O	HMDB0034202	C20046		0.182283	1.62788	5.43621	8.93051	29.823	3.33945	0.0338345	0.236287	0.0321271	0.0122531	0.0040059	0.0434489	0.255122	0.138364	0.2665	0.166775	0.217357	0.201389	2718	495.444	4424.57	14775.6
Mycophenolic Acid	[M-H]-	319.143	C17H20O6	Phthalides	HPNSFSBZBAHARI-RUDMXATFSA-N	O=C1OCC2=C1C(O)=C(C(OC)=C2C)CC=C(C)CCC(=O)O	HMDB0015159	C20380		0.119267	0.957578	1.53368	8.02884	12.8592	1.60162	0.000330762	0.448402	0.0678122	0.000511681	7.35273e-06	0.0481721	0.458137	0.0479767	0.138279	0.212165	0.190789	0.14462	6450.5	769.333	6176.86	9893
OPHTHALMIC ACID	[M-H]-	288.12	C11H19N3O6	Peptoid-peptide hybrids	SPLUHYDIQKURQW-UHFFFAOYSA-N	O=C(O)CN(C(=O)CCC(N)C(=O)O)C(=O)C(N)CC	HMDB0005765	C21016	Cysteine and methionine metabolism[hsa00270];Metabolic pathways[hsa01100]	0.443641	0.659312	2.17248	1.48614	4.89693	3.29507	0.0612524	0.0836388	0.00617416	0.256797	0.000328085	0.000752694	0.563516	0.989182	0.546202	0.187126	0.485391	0.643685	39271	17422.2	25891.9	85315.4
Violacein	[M+Na-2H]-	342.088	C20H13N3O3	Hydroxyindoles	XAPNKXIRQFHCHN-QGOAFFKASA-N	OC=1C=CC=2NC=C(C=3N=C(O)C(C3)=C4C(O)=NC=5C=CC=CC54)C2C1		C21136	Metabolic pathways[hsa01100]	0.504257	1.27268	1.96398	2.52387	3.8948	1.54319	0.153738	0.269227	0.000349536	0.0822195	0.0013089	0.0437969	0.106898	0.101074	0.103775	0.0900471	0.09734	0.0831504	2394.5	1207.44	3047.43	4702.75
Roquefortine C	[M-H]-	388.178	C22H23N5O2	Pyrroloindoles	SPWSUFUPTSJWNG-LIMLNZRCSA-N	O=C1C(N=C(O)C2N1C3NC=4C=CC=CC4C3(C2)C(C=C)(C)C)=CC5=CN=CN5	HMDB0030381	C22165		0.880874	1.92263	3.8855	2.18263	4.41096	2.02093	0.44624	0.199291	0.00208585	0.186175	0.00348207	0.0543338	0.0110442	0.327952	0.277194	0.105007	0.196377	0.217003	4468.67	3936.33	8591.57	17363
Ranitidine	[M-H]-	313.134	C13H22N4O3S	Aralkylamines	VMXUWOKSQNHOCA-UHFFFAOYSA-N	O=N(=O)C=C(NC)NCCSCC=1OC(=CC1)CN(C)C	HMDB0001930	D00673		0.233133	2.06222	1.54594	8.84568	6.63113	0.749646	0.0123026	0.240531	0.0750143	0.0682251	3.31577e-05	0.342151	0.330398	0.366887	0.112061	0.168907	0.161902	0.0237203	5940.33	1384.89	12250.3	9183.38
1,4-Butynediol	[M-H]-	85.0295	C4H6O2	Primary alcohols	DLDJFQGPPSQZKI-UHFFFAOYSA-N	OCC#CCO				1.36931	1.20237	1.47225	0.878082	1.07518	1.22446	0.34523	0.344732	0.0727583	0.426249	0.447919	0.26052	0.0736917	0.110169	0.0448801	0.0156822	0.00544616	0.0174542	1473.17	2017.22	1771.29	2168.88
SORBATE	[M-H]-	111.045	C6H8O2	Medium-chain fatty acids	WSWCOQWTEOXDQX-MQQKCMAXSA-N	O=C(O)C=CC=CC	HMDB0029581			0.331165	1.39933	0.757268	4.22547	2.28668	0.541165	0.102685	0.310671	0.333342	0.028079	0.0748156	0.135695	0.159159	0.188594	0.0336636	0.119109	0.0451583	0.0745831	2511	831.556	3513.71	1901.5
Trifluoroacetic acid	[M+K-2H]-	112.986	C2HF3O2	PFSA	DTQVDTLACAAQTR-UHFFFAOYSA-N	O=C(O)C(F)(F)F	HMDB0014118			1.89147	0.908795	0.363627	0.48047	0.192246	0.40012	0.0113466	0.402058	0.00162669	0.0104793	2.03352e-05	0.0323719	0.970234	0.089909	0.389437	0.510161	0.463069	0.337128	43832	82906.9	39834.3	15938.5
FT-OH	[M-H]-	113.022	C3H5F3O	PFSA	HDBGBTNNPRCVND-UHFFFAOYSA-N	FC(F)(F)CCO				0.713876	1.26052	2.59745	1.76574	3.63852	2.06062	0.127045	0.20925	1.98597e-05	0.0232743	7.91159e-08	0.000113066	0.150723	0.237018	0.297093	0.133445	0.257752	0.311197	9809.67	7002.89	12365.3	25480.1
Ketoisovaleric acid	[M-H]-	115.04	C5H8O3	Short-chain keto acids and derivatives	QHKABHOOEWYVLI-UHFFFAOYSA-N	O=C(O)C(=O)C(C)C				0.200479	1.09787	0.959342	5.47624	4.78525	0.873819	3.25557e-05	0.35918	0.406154	0.00022729	3.52294e-06	0.272059	0.359976	0.0982292	0.0271539	0.232284	0.115517	0.0593667	4916	985.556	5397.14	4716.12
DL-2-Hydroxyvaleric acid	[M-H]-	117.056	C5H10O3	Hydroxy fatty acids	JRHWHSJDIILJAT-UHFFFAOYNA-N	CCCC(O)C(O)=O				0.164036	0.970619	3.3842	5.9171	20.6308	3.48664	0.032813	0.481969	0.0124695	0.02198	0.000117608	0.00686387	0.373387	0.062332	0.316785	0.184309	0.299843	0.301443	7308	1198.78	7093.29	24731.8
3-Hydroxybenzaldehyde	[M-H]-	121.029	C7H6O2	Hydroxybenzaldehydes	IAVREABSGIHHMO-UHFFFAOYSA-N	O=CC=1C=CC=C(O)C1				0.260761	1.21164	0.374473	4.64655	1.43607	0.309062	0.0268091	0.370448	0.0365085	0.0302322	0.278782	0.0471688	2.25794	2.10695	0.89759	1.46944	0.23556	1.07294	283361	73889.6	343332	106111
Dihydro-4,4-dimethyl-2,3-furandione	[M-H]-	127.04	C6H8O3	Gamma butyrolactones	HRTOQFBQOFIFEE-UHFFFAOYSA-N	O=C1OCC(C1=O)(C)C				0.350232	1.66892	0.946341	4.76519	2.70204	0.567037	0.128925	0.287423	0.467307	0.0725335	0.0724339	0.228245	0.547545	0.946088	0.0851905	0.471345	0.206785	0.2323	37066.8	12982	61861.7	35077.9
2-Hydroxyisocaproic acid	[M+FA-H]-	131.071	C6H12O3	Hydroxy fatty acids	LVRFTAZAXQPQHI-UHFFFAOYNA-N	CC(C)CC(O)C(O)=O	HMDB0000665			0.372957	1.01296	3.10906	2.71602	8.33625	3.06929	0.00576299	0.484226	0.00101272	0.00511505	3.9995e-06	0.000561522	0.312355	0.0318302	0.247061	0.165852	0.22187	0.243317	4816.17	1796.22	4878.57	14973.8
2-Hydroxy-4-methylpentanoic acid	[M-H]-	131.071	C6H12O3	Hydroxy fatty acids	LVRFTAZAXQPQHI-UHFFFAOYNA-N	O=C(O)C(O)CC(C)C	HMDB0000665			0.575685	1.15313	2.11531	2.00306	3.67442	1.8344	0.0279599	0.25895	0.014738	0.0120652	0.000575485	0.0235885	0.202099	0.147385	0.155334	0.153739	0.147726	0.130611	4202.33	2419.22	4845.86	8889.25
2-Hydroxynicotinic acid	[M-H]-	138.02	C6H5NO3	Pyridinecarboxylic acids	UEYQJQVBUVAELZ-UHFFFAOYSA-N	O=C(O)C1=CC=CN=C1O	HMDB0059710			2.70039	1.89907	4.3157	0.703258	1.59818	2.27253	0.0380051	0.192694	0.000539037	0.230269	0.0458584	0.0164841	0.202417	0.143193	0.15938	0.0320883	0.0645849	0.127758	1182.83	3194.11	2246.29	5104.75
5-Hydroxymethylcytosine	[M-H]-	140.047	C5H7N3O2	Hydroxypyrimidines	RYVNIFSIEDRLSJ-UHFFFAOYSA-N	N=C1NC(O)=NC=C1CO				0.307099	1.97753	5.3511	6.43939	17.4247	2.70595	0.0523714	0.0797451	0.000290726	0.00180449	2.58481e-06	0.00148602	0.239855	0.38803	0.26219	0.210803	0.239764	0.220894	3051.5	937.111	6034.43	16328.9
4-Hydroxyquinoline	[M-H]-	144.045	C9H7NO	Others	PMZDQRJGMBOQBF-UHFFFAOYSA-N	OC1=CC=NC2=C1C=CC=C2				0.896996	1.29006	1.71811	1.4382	1.9154	1.3318	0.36974	0.239705	0.0247295	0.143207	0.00794336	0.141283	0.0095359	0.175154	0.116751	0.0918516	0.0969308	0.0645494	3992.83	3581.56	5151	6860.12
N-Methylisoleucine	[M-H]-	144.103	C7H15NO2	Isoleucine and derivatives	KSPIYJQBLVDRRI-UHFFFAOYNA-N	O=C(O)C(NC)C(C)CC				0.322384	0.522798	0.333361	1.62166	1.03405	0.637647	0.0888116	0.201941	0.100267	0.146292	0.466986	0.128599	0.150755	0.253465	0.0756149	0.0469786	0.00249079	0.0472108	3014	971.667	1575.71	1004.75
(S)-3-Amino-5-methylhexanoic acid	[M-H]-	144.103	C7H15NO2	Beta amino acids and derivatives	MLYMSIKVLAPCAK-LURJTMIESA-N	CC(C)C[C@H](N)CC(O)=O				0.671093	1.98856	1.78038	2.96316	2.65295	0.89531	0.184774	0.123686	0.0773889	0.0375919	0.0147121	0.399134	0.0952563	0.251089	0.0949323	0.157866	0.0808187	0.0319837	2510	1684.44	4991.29	4468.75
2-Methylglutaric acid	[M-H]-	145.051	C6H10O4	Methyl-branched fatty acids	AQYCMVICBNBXNA-UHFFFAOYNA-N	O=C(O)CCC(C(=O)O)C	HMDB0000422			0.35139	0.810106	0.583587	2.30543	1.6608	0.720384	0.0394647	0.292627	0.0333634	0.107553	0.200388	0.197495	0.269493	0.0699788	0.0771777	0.17349	0.0557958	0.0548514	4482.83	1575.22	3631.57	2616.12
3-Trimethylsilylpropionic acid	[M-H]-	145.069	C6H14O2Si	NA	NONFLFDSOSZQHR-UHFFFAOYSA-N	O=C(O)CC[Si](C)(C)C				0.356732	2.12588	0.447805	5.95932	1.2553	0.210645	0.0600261	0.166086	0.0927605	0.026072	0.227114	0.0395955	0.108896	0.252924	0.0436153	0.118541	0.012132	0.0889152	1013.83	361.667	2155.29	454
1H-Isoindole-1,3(2H)-dione	[M-H]-	146.025	C8H5NO2	Phthalimides	XKJCHHZQLQNZHY-UHFFFAOYSA-N	C1=CC=C2C(=C1)C(=NC2=O)O				0.0337057	0.0564374	0.0439342	1.67442	1.30347	0.77846	0.118877	0.157493	0.136672	0.10355	0.203468	0.283685	0.184165	0.376892	0.0816575	0.0191383	0.00382258	0.0104755	3969	133.778	224	174.375
3-Hydroxyglutaric acid	[M-H]-	147.03	C5H8O5	Beta hydroxy acids and derivatives	ZQHYXNSQOIDNTL-UHFFFAOYSA-N	O=C(O)CC(O)CC(=O)O	HMDB0000428			0.508004	1.16208	1.63017	2.28754	3.20897	1.4028	0.0570224	0.282275	0.014077	0.0113684	0.000134964	0.0250218	0.514332	0.228432	0.343591	0.399237	0.356715	0.286442	34211.7	17379.7	39756.7	55770.8
4-Hydroxymandelonitrile	[M+K-2H]-	148.04	C8H7NO2	1-hydroxy-2-unsubstituted benzenoids	HOOOPXDSCKBLFG-UHFFFAOYNA-N	N#CC(O)C1=CC=C(O)C=C1				0.102158	0.835387	2.01722	8.17744	19.7461	2.41471	0.000509253	0.301671	0.0288469	0.000452117	3.67915e-05	0.00891384	0.27285	0.118742	0.122208	0.11099	0.141303	0.135975	2817	287.778	2353.29	5682.5
L-(-)-Mandelic acid	[M-H]-	151.04	C8H8O3	Benzene and substituted derivatives	IWYDHOAUDWTVEP-SSDOTTSWSA-N	O[C@@H](C(O)=O)C1=CC=CC=C1				0.459176	1.81055	0.662794	3.94304	1.44344	0.366073	0.158708	0.193943	0.191878	0.0577463	0.326937	0.0800768	0.579693	1.38146	0.21231	0.588678	0.0996405	0.399415	30630	14064.6	55457.1	20301.4
4-hidroxy-3-methoxybenzyl alcohol	[M-H]-	153.055	C8H10O3	Methoxyphenols	ZENOXNGFMSCLLL-UHFFFAOYSA-N	OC1=CC=C(C=C1OC)CO				0.231767	0.792742	2.07783	3.42043	8.96515	2.62106	0.0050726	0.186383	8.1741e-05	0.0131094	1.01671e-07	2.02481e-06	0.26974	0.150128	0.132318	0.144458	0.144879	0.145052	2724	631.333	2159.43	5660
4,5-dihydroxy-3-propylcyclopent-2-en-1-one	[M-H]-	155.071	C8H12O3	1,2-diols	LFRFNLMDZHTVHB-UHFFFAOYSA-N	O=C1C=C(CCC)C(O)C1O				0.447554	1.26278	1.27251	2.82152	2.84326	1.00771	3.84543e-05	0.0511535	0.0320759	8.71389e-06	1.91526e-06	0.475739	0.270683	0.258012	0.0664458	0.168172	0.114792	0.00550829	3918.33	1753.67	4948	4986.12
Iretol	[M-H2O-H]-	155.082	C7H8O4	Methoxyphenols	ASTPOGDWGNJVEW-UHFFFAOYSA-N	OC=1C=C(O)C(OC)=C(O)C1				0.377614	1.24771	0.733024	3.3042	1.9412	0.587494	0.0128699	0.333894	0.0983446	0.0402333	0.0350115	0.143865	0.139591	0.0978344	0.0292287	0.111217	0.036636	0.0463496	1516.83	572.778	1892.57	1111.88
3-Methylcrotonylglycine	[M-H]-	156.067	C7H11NO3	N-acyl-alpha amino acids	PFWQSHXPNKRLIV-UHFFFAOYSA-N	O=C(O)CN=C(O)C=C(C)C	HMDB0000459			0.227607	1.16096	1.23653	5.10072	5.43275	1.06509	0.000423288	0.250913	0.189658	5.19074e-06	1.77908e-05	0.367977	0.387265	0.126835	0.0640142	0.242165	0.151274	0.00246426	5839	1329	6778.86	7220.12
allantonin	[M-H]-	156.922	C4H6N4O3	Imidazoles	POJWUDADGALRAB-UHFFFAOYSA-N	N=C(O)NC1N=C(O)N=C1O				1.23459	0.990312	0.493093	0.802139	0.399398	0.497917	0.256958	0.490781	0.038422	0.251259	0.00419692	0.0543851	0.118755	0.0987458	0.103741	0.0210793	0.0928255	0.12672	6370	7864.33	6308.29	3141
N-Isovalerylglycine	[M-H]-	158.082	C7H13NO3	N-acyl-alpha amino acids	ZRQXMKMBBMNNQC-UHFFFAOYSA-N	O=C(O)CN=C(O)CC(C)C				0.415402	1.0188	2.48535	2.45257	5.983	2.43948	0.0156833	0.476256	0.000325493	0.0152672	5.62498e-07	0.000280727	0.590001	0.100676	0.508275	0.379793	0.473494	0.491577	27336.3	11355.6	27850.3	67940.2
3-Methyladipic acid	[M-H]-	159.066	C7H12O4	Medium-chain fatty acids	SYEOWUNSTUDKGM-UHFFFAOYNA-N	O=C(O)CCC(C)CC(=O)O	HMDB0000555			0.143289	1.18187	1.88233	8.24814	13.1366	1.59267	0.00142084	0.339955	0.10698	0.00141033	0.00197289	0.150915	0.519564	0.252818	0.122763	0.299352	0.219559	0.0564645	10404	1490.78	12296.1	19583.8
Hydroxymethylglutaric acid	[M-H]-	161.045	C6H10O5	Organic acids	NPOAOTPXWNWTSH-UHFFFAOYSA-N	O=C(O)CC(O)(C)CC(=O)O				0.52384	1.48411	1.61246	2.83314	3.07815	1.08648	0.0849386	0.180092	0.093271	0.014878	0.00306263	0.398188	0.207616	0.419809	0.0903087	0.21624	0.135056	0.00179335	5549.83	2907.22	8236.57	8948.88
trans-4-Coumaric acid	[M-H2O-H]-	163.04	C9H8O3	Hydroxycinnamic acids	NGSWKAQJJWESNS-UHFFFAOYSA-N	OC(=O)C=CC1=CC=C(O)C=C1				0.31629	1.93442	0.126428	6.11599	0.399723	0.0653571	0.061633	0.195561	0.024525	0.0291362	0.121983	0.0227652	0.925834	2.2491	0.590893	1.03426	0.142535	0.892453	92351.7	29209.9	178647	11675.9
Methioninesulfoxide	[M-H2O-H]-	164.039	C5H11NO3S	Alpha amino acids	QEFRNWWLZKMPFJ-UHFFFAOYNA-N	O=C(O)C(N)CCS(=O)C				0.23572	0.894369	2.42722	3.7942	10.2971	2.71389	5.86626e-05	0.274595	0.00120068	0.000817958	2.20699e-06	0.000489681	0.869222	0.226101	0.475492	0.441034	0.487071	0.504482	27634	6513.89	24715	67073.9
L-(-)-Phenylalanine	[M-H]-	164.072	C9H11NO2	Phenylalanine and derivatives	COLNVLDHVKWLRT-QMMMGPOBSA-N	N[C@@H](CC1=CC=CC=C1)C(O)=O				0.586542	1.02078	1.64882	1.74034	2.81109	1.61525	0.0340432	0.453378	0.000630468	0.0334558	4.46725e-05	0.00212238	4.35558	0.626489	3.51095	2.82593	3.31465	3.35271	2.84681e+06	1.66977e+06	2.90597e+06	4.69388e+06
raspberry ketone	[M-H2O-H]-	165.092	C10H14O2	1-hydroxy-2-unsubstituted benzenoids	SFUCGABQOMYVJW-UHFFFAOYSA-N	OC1=CC=C(C=C1)CCC(O)C	HMDB0033723			0.192588	1.64234	1.61682	8.52773	8.39522	0.984461	0.000529291	0.024334	0.0114443	1.31332e-05	1.26207e-06	0.463648	0.292197	0.365951	0.0938549	0.228809	0.130389	0.0188862	2863.33	551.444	4702.57	4629.5
Phloracetophenone	[M-H]-	167.106	C8H8O4	Alkyl-phenylketones	XLEYFDVVXLMULC-UHFFFAOYSA-N	O=C(C=1C(O)=CC(O)=CC1O)C	HMDB0029644			0.24858	1.45919	2.11625	5.87011	8.51334	1.45029	0.000525389	0.143389	0.000824758	0.000953018	9.61473e-08	0.0559442	0.357672	0.229256	0.179067	0.227689	0.18663	0.096728	4548.5	1130.67	6637.14	9625.75
5-hydroxy-4-methoxy-5-prop-1-en-2-ylfuran-2-one	[M-H]-	169.094	C8H10O4	Butenolides	YCOFRPYSZKIPBQ-UHFFFAOYSA-N	O=C1OC(O)(C(OC)=C1)C(=C)C				0.56092	1.44936	1.60789	2.5839	2.86653	1.10938	0.180814	0.115663	0.00995514	0.0467778	0.0120876	0.322138	0.0714032	0.140676	0.0641245	0.0867813	0.0637812	0.0291144	1715.83	962.444	2486.86	2758.88
Phenacylamine Hydrochloride	[M-H2O-H]-	170.038	C8H10ClNO	Alkyl-phenylketones	CVXGFPPAIUELDV-UHFFFAOYSA-N	Cl.O=C(C=1C=CC=CC1)CN				0.243373	1.08235	3.12434	4.4473	12.8377	2.88662	0.0554267	0.450303	0.0041311	0.0181066	2.5676e-06	0.00203097	0.244361	0.0169939	0.221665	0.158509	0.222276	0.250272	4694.67	1142.56	5081.29	14667.8
Glycerophosphate(2)	[M-H]-	171.006	C3H9O6P	Glycerophosphates	AWUCVROLDVIAJX-GSVOUGTGSA-N	OC[C@@H](O)COP(O)(O)=O				1.06525	0.592664	3.13399	0.556364	2.94204	5.28798	0.461583	0.156619	9.23147e-05	0.216604	0.00115469	1.17738e-06	0.19863	0.914635	0.653393	0.180605	0.470528	0.784815	37690.8	40150	22338	118123
1,4-Cyclohexanedicarboxylic acid	[M-H]-	171.066	C8H12O4	Dicarboxylic acids and derivatives	PXGZQGDTEZPERC-UHFFFAOYSA-N	O=C(O)C1CCC(C(=O)O)CC1				0.267682	1.49804	2.59637	5.59633	9.69943	1.73318	0.0313431	0.172546	0.0381391	0.000542128	0.000859831	0.0815204	0.267092	0.323988	0.153116	0.243082	0.184321	0.0879503	4900.5	1311.78	7341.14	12723.5
Orthanilic acid	[M-H]-	172.007	C6H7NO3S	Benzenesulfonic acids and derivatives	ZMCHBSMFKQYNKA-UHFFFAOYSA-N	O=S(=O)(O)C=1C=CC=CC1N				5.54465	2.60851	2.09151	0.470455	0.377213	0.801804	0.128448	0.059137	0.16722	0.214269	0.162464	0.343132	0.13715	0.113646	0.0175021	0.0327326	0.0316487	0.0201023	200.333	1110.78	522.571	419
4-Quinolinecarboxylic acid	[M-H]-	172.04	C10H7NO2	Quinoline carboxylic acids	VQMSRUREDGBWKT-UHFFFAOYSA-N	O=C(O)C=1C=CN=C2C=CC=CC21				0.524055	1.17161	1.06343	2.23567	2.02923	0.907659	0.195652	0.270422	0.384071	0.113393	0.13142	0.329958	0.125603	0.0954327	0.0142993	0.114891	0.0507907	0.00348806	3590.17	1881.44	4206.29	3817.88
Gly-Val	[M-H]-	173.093	C7H14N2O3	Dipeptides	STKYPAFSDFAEPH-UHFFFAOYNA-N	O=C(O)C(N=C(O)CN)C(C)C	HMDB0028854			0.193114	1.03284	0.533243	5.34833	2.76128	0.516289	0.000416219	0.469985	0.0207511	0.0110788	0.0113804	0.088843	0.929775	0.111085	0.314348	0.45027	0.147433	0.25348	39308.3	7591	40599.1	20960.9
1-Isothiocyanato-4-(methylsulfinyl)-butane	[M-H]-	176.021	C6H11NOS2	Glucosinolate breakdown metabolites	SUVMJBTUFCVSAD-UHFFFAOYNA-N	CS(=O)CCCCN=C=S				2.4184	1.11769	0.456816	0.46216	0.188892	0.408715	0.0628078	0.435371	0.109822	0.0721964	0.0051925	0.0952906	0.412932	0.189817	0.10813	0.192784	0.174008	0.120027	6381.67	15433.4	7132.71	2915.25
N-Formylmethionine	[M-H]-	176.039	C6H11NO3S	Methionine and derivatives	PYUSHNKNPOHWEZ-UHFFFAOYNA-N	O=C(O)C(N=CO)CCSC				1.18688	1.59762	0.89387	1.34607	0.753128	0.5595	0.395071	0.124141	0.361509	0.291162	0.321309	0.079028	0.0460549	0.192343	0.00554402	0.0415931	0.0104132	0.0442726	1358	1611.78	2169.57	1213.88
FT-PFCA	[M+FA-H]-	176.998	C4H3F5O2	PFSA	UVLNQGHDUGHTGV-UHFFFAOYSA-N	O=C(O)CC(F)(F)C(F)(F)F				1.06882	1.08406	0.961234	1.01426	0.899346	0.886701	0.206017	0.148089	0.394983	0.400879	0.179376	0.165906	0.104914	0.23809	0.0526514	0.0100381	0.0590942	0.0457407	21946	23456.2	23790.7	21095.2
Difluoro(perfluoromethoxy)acetic acid	[M-H]-	178.977	C3HF5O3	PFSA	IHYMJUVQLSNPPP-UHFFFAOYSA-N	O=C(O)C(F)(F)OC(F)(F)F				0.912292	1.01611	0.937826	1.1138	1.02799	0.922955	0.0554487	0.371115	0.176011	0.0137158	0.322161	0.0876066	0.35322	0.104359	0.161407	0.170693	0.00720201	0.186199	85365.5	77878.2	86741	80058
VERATRIC ACID	[M-H]-	180.986	C9H10O4	P-methoxybenzoic acids and derivatives	DAUAQNGYDSHRET-UHFFFAOYSA-N	O=C(O)C1=CC=C(OC)C(OC)=C1				1.18375	1.36778	0.584458	1.15547	0.493736	0.427303	0.221829	0.0538854	0.0196081	0.204366	0.00346077	0.00022219	0.25797	0.635025	0.142734	0.0272344	0.158079	0.258635	16997.2	20120.3	23248.4	9934.12
METHYL VANILLATE	[M-H]-	181.05	C8H8O4	M-methoxybenzoic acids and derivatives	WKOLLVMJNQIZCI-UHFFFAOYSA-N	O=C(O)C1=CC=C(O)C(OC)=C1	HMDB0240266			0.229444	1.3017	0.753307	5.67326	3.28318	0.578712	0.00482279	0.271762	0.288297	0.00583019	0.0665153	0.146155	0.269858	0.275163	0.0529693	0.174946	0.0536185	0.0845576	3477	797.778	4526	2619.25
Everninic Acid	[M-H]-	181.051	C9H10O4		QUCZMUVAQHIOID-UHFFFAOYSA-N	O=C(O)C1=C(O)C=C(OC)C=C1C				0.15291	2.01592	0.207437	13.1837	1.35659	0.102899	0.0218285	0.231213	0.0367393	0.0439666	0.223317	0.0593062	0.202282	0.348875	0.0956561	0.19349	0.0105166	0.142733	2703.83	413.444	5450.71	560.875
Carbamimidothioic acid	[M-H]-	182.99	C3H8N2O3S2	Organosulfonic acids	LTHWZZOUNJCHES-UHFFFAOYSA-N	O=S(=O)(O)CCSC(=N)N				0.701581	0.926773	2.94969	1.32098	4.20435	3.18276	0.161595	0.41087	0.0558264	0.0552273	0.0117049	0.0339127	0.393102	0.284876	0.471136	0.123641	0.3761	0.427046	23680.2	16613.6	21946.1	69849.2
Antiarol	[M-H]-	183.061	C9H12O4	Methoxyphenols	VTCDZPUMZAZMSB-UHFFFAOYSA-N	OC=1C=C(OC)C(OC)=C(OC)C1				0.592079	0.763035	1.70144	1.28874	2.87368	2.22984	0.289234	0.34116	0.202245	0.404882	0.0977496	0.126625	0.104599	0.0382244	0.00161016	0.0931467	0.0523021	0.0350375	1754.83	1039	1339	2985.75
m-Xylene-4-sulfonic acid	[M+Na-2H]-	185.028	C8H10O3S	p-Methylbenzenesulfonates	CHZLVSBMXZSPNN-UHFFFAOYSA-N	CC=1C=CC(=C(C)C1)S(O)(=O)=O				1.54153	1.40294	1.6102	0.910097	1.04455	1.14773	0.0679162	0.0264776	0.0160437	0.340156	0.42141	0.215612	0.23181	0.287596	0.102216	0.0400459	0.00734651	0.0457729	3573	5507.89	5012.71	5753.25
2-(1-hydroxyethyl)-4-(2-hydroxypropyl)-2H-furan-5-one	[M-H]-	185.082	C9H14O4	Butenolides	JAAFNWYGLROOGI-UHFFFAOYSA-N	O=C1OC(C=C1CC(O)C)C(O)C				0.26493	0.751767	3.12289	2.83761	11.7876	4.15406	0.00110826	0.198862	0.000845746	0.0138789	2.39645e-06	0.000175286	0.324546	0.244484	0.229707	0.132912	0.215359	0.253692	4082	1081.44	3068.71	12747.6
3-(2-amino-2-oxoethyl)-5-methyl-hexanoic acid	[M-H]-	186.111	C9H17NO3	Medium-chain fatty acids	NPDKTSLVWGFPQG-UHFFFAOYSA-N	O=C(O)CC(CC(=N)O)CC(C)C				0.697278	1.36787	0.867472	1.96173	1.24408	0.634175	0.265267	0.210067	0.368283	0.110996	0.362917	0.15556	0.272368	0.851294	0.133187	0.349378	0.00461512	0.210257	74891.2	52220	102442	64966
3-Isobutylglutaric acid	[M-H]-	187.098	C9H16O4	Methyl-branched fatty acids	QMZIONVGEYVZHY-UHFFFAOYSA-N	O=C(O)CC(CC(=O)O)C(C)(C)C				0.575527	0.851083	1.24678	1.47879	2.16633	1.46494	0.0481235	0.269303	0.140856	0.112561	0.00238691	0.0349602	0.192323	0.172478	0.0371891	0.094513	0.0922502	0.0670881	4054.83	2333.67	3451	5055.5
NALPHA-ACETYL-L-LYSINE	[M-H]-	187.108	C8H16N2O3	N-acyl-alpha amino acids	VEYYWZRYIYDQJM-ZETCQYMHSA-N	O=C(NC(C(=O)O)CCCCN)C				0.606187	1.11552	1.46565	1.84023	2.41782	1.31387	0.0786003	0.396634	0.0321733	0.11337	0.00284562	0.200249	0.189637	0.121333	0.117098	0.132911	0.127605	0.0804107	6863.67	4160.67	7656.57	10059.8
Ala-Val	[M-H]-	187.109	C8H16N2O3	Dipeptides	LIWMQSWFLXEGMA-UHFFFAOYNA-N	O=C(O)C(N=C(O)C(N)C)C(C)C	HMDB0028700			0.365845	1.37941	3.35698	3.77047	9.17597	2.43364	0.0290085	0.331018	0.084668	0.0802877	0.0180645	0.122765	0.421848	0.328537	0.480793	0.339649	0.391962	0.35064	16443.8	6015.89	22682.7	55201.6
10-Hydroxydecanoic acid	[M-H]-	187.134	C10H20O3	Medium-chain hydroxy acids and derivatives	YJCJVMMDTBEITC-UHFFFAOYSA-N	O=C(O)CCCCCCCCCO				0.275311	0.420045	0.621991	1.52572	2.25923	1.48077	0.0936748	0.177433	0.256627	0.106223	0.00396957	0.0851945	0.338933	0.556926	0.0629757	0.0671246	0.123822	0.112554	14602.5	4020.22	6133.71	9082.62
METHYL INDOLE-3-ACETATE	[M-H]-	188.071	C11H11NO2			O=C(OC)Cc1c[nH]c2ccccc21	HMDB0029738			0.262991	2.57178	3.08028	9.77896	11.7125	1.19772	0.0336849	0.162118	0.0033796	0.0381395	1.44652e-05	0.35782	0.123699	0.159481	0.103007	0.0801761	0.0940495	0.0520529	822.167	216.222	2114.43	2532.5
3-methyl-3,4-dihydro-1H-1,4-benzodiazepine-2,5-dione	[M-H]-	189.01	C10H10N2O2	1,4-benzodiazepines	LJONQULKOKMKBR-UHFFFAOYSA-N	OC1=NC(C(O)=NC=2C=CC=CC12)C				1.17203	0.584296	0.662224	0.498534	0.565024	1.13337	0.319	0.06876	0.0989014	0.0329962	0.0434491	0.323795	0.0831857	0.214273	0.0405659	0.0974771	0.0477306	0.00269288	2176	2550.33	1271.43	1441
6,8-Dimethyl-4-hydroxycoumarin	[M-H]-	189.056	C11H10O3	4-hydroxycoumarins	HVHIQQVTLCUBKA-UHFFFAOYSA-N	CC1=CC(C)=C2OC(=O)C=C(O)C2=C1				0.397606	1.84841	1.02423	4.64884	2.57599	0.554115	0.0613858	0.122907	0.46508	0.0127968	0.0171181	0.0834946	0.130027	0.262789	0.00389102	0.127622	0.0504094	0.0577592	1141.83	454	2110.57	1169.5
Hydroxysuberic acid	[M-H]-	189.077	C8H14O5	Organic acids	ARJZZFJXSNJKGR-UHFFFAOYNA-N	O=C(O)CCCCC(O)CC(=O)O				0.985841	0.737322	3.43456	0.747912	3.48389	4.65815	0.494761	0.269808	0.146124	0.397003	0.114817	0.101623	0.0663381	0.12805	0.0884117	0.0566788	0.0940276	0.116735	2197.33	2166.22	1620.14	7546.88
DL-alpha,epsilon-Diaminopimelic acid	[M+FA-H]-	189.088	C7H14N2O4	Alpha amino acids	GMKMEZVLHJARHF-UHFFFAOYNA-N	NC(CCCC(N)C(O)=O)C(O)=O				0.288532	1.06815	3.02539	3.70202	10.4855	2.83236	0.00158464	0.407382	0.00152229	0.00262483	9.15301e-06	0.00134028	0.498165	0.0332052	0.364985	0.271957	0.326126	0.358703	9610.33	2772.89	10265.3	29075
4-Nitroquinoline 1-oxide	[M-H]-	190.038	C9H6N2O3	4-nitroquinoline N-oxides	YHQDZJICGQWFHK-UHFFFAOYSA-N	C1=CC=C2C(=C1)C(=CC=N2=O)N(=O)=O				0.375067	1.17644	0.749703	3.13662	1.99885	0.637263	0.0047299	0.330736	0.115395	0.00677873	0.000757818	0.0825267	0.377545	0.272617	0.0776767	0.235002	0.101358	0.102816	8427.83	3161	9914.86	6318.38
N-ACETYL-DL-METHIONINE	[M-H]-	190.054	C7H13NO3S	Methionine and derivatives	XUYPXLNMDZIRQH-UHFFFAOYSA-N	O=C(O)C(NC(=O)C)CCSC				1.01796	1.04531	1.49593	1.02687	1.46953	1.43108	0.482726	0.455011	0.0557796	0.476356	0.115192	0.128278	0.100205	0.0118662	0.161059	0.0382939	0.0889446	0.103855	10893	11088.7	11386.6	16295.1
D-(?)-Quinic acid	[M+Na-2H]-	191.107	C7H12O6	Quinic acids and derivatives	AAWZDTNXLSGCEK-WYWMIBKRSA-N	O=C(O)C1(O)CC(O)C(O)C(O)C1				0.15885	0.94214	1.51652	5.93099	9.54684	1.60966	0.000136303	0.39828	0.0691083	1.83656e-05	2.11561e-05	0.0326842	0.256476	0.0141763	0.0642791	0.126992	0.104085	0.0622129	2111	335.333	1988.86	3201.38
Actrarit	[M+Na-2H]-	192.067	C10H11NO3	Benzene and substituted derivatives	MROJXXOCABQVEF-UHFFFAOYSA-N	O=C(O)CC1=CC=C(N=C(O)C)C=C1				0.287914	0.849871	2.77072	2.95183	9.62343	3.26016	0.000521206	0.217211	8.37088e-05	0.000238715	3.39365e-08	7.21259e-06	0.474652	0.247108	0.349775	0.230303	0.322083	0.375993	9901.5	2850.78	8415	27434.2
N,N-Diethyl-4-hydroxybenzamide	[M-H]-	192.103	C11H15NO2	Benzamides	WLRVSRJKZYZCJY-UHFFFAOYSA-N	CCN(CC)C(=O)C1=CC=C(O)C=C1				0.286835	0.79604	1.14092	2.77525	3.97763	1.43325	0.0486556	0.338071	0.373696	0.0174099	0.000145983	0.0830878	0.124557	0.0886543	0.010869	0.0853954	0.0673586	0.0380083	1515	434.556	1206	1728.5
D-sorbosonic acid	[2M+FA-H]-	193.035	C6H10O7	Sugar acids and derivatives	VBUYCZFBVCCYFD-FLRLBIABSA-N	O=C(O)C(=O)C(O)C(O)C(O)CO				0.440099	0.761302	1.31247	1.72984	2.98222	1.72398	5.655e-05	0.0191672	0.0044304	0.000206092	1.41277e-09	3.37905e-07	0.596389	0.559559	0.164512	0.2179	0.238389	0.23093	16066.8	7071	12231.7	21087.2
Butylparaben	[M+FA-H]-	193.087	C11H14O3	p-Hydroxybenzoic acid alkyl esters	QFOHBWFCKVYLES-UHFFFAOYSA-N	CCCCOC(C1=CC=C(C=C1)O)=O	HMDB0032575			0.967742	0.960912	0.791343	0.992943	0.817721	0.823533	0.135535	0.134355	0.010081	0.415778	0.00770966	0.0199748	0.0865545	0.146589	0.162279	0.000276145	0.102899	0.13625	23220.5	22471.4	22312.9	18375.4
4-Hexylresorcinol	[M-H]-	193.123	C12H18O2	Resorcinols	WFJIVOKAWHGMBH-UHFFFAOYSA-N	OC1=CC=C(C(O)=C1)CCCCCC	HMDB0032567			0.0367155	0.693124	1.82152	18.8782	49.6117	2.62798	0.000192695	0.147643	0.0047822	7.92556e-05	3.23535e-10	3.69629e-05	0.322174	0.1612	0.107292	0.153402	0.159595	0.158086	3628.5	133.222	2515	6609.38
N-Acetyl Mesalazine	[M+K-2H]-	194.046	C9H9NO4	Acylaminobenzoic acid and derivatives	GEFDRROBUCULOD-UHFFFAOYSA-N	CC(=NC=1C=CC(=C(C1)C(=O)O)O)O				0.519782	1.83126	3.91942	3.52314	7.54051	2.14028	0.194379	0.156487	0.00177396	0.0345477	7.87224e-05	0.0170137	0.120351	0.224751	0.213312	0.152703	0.182322	0.163283	2727	1417.44	4993.86	10688.2
4-Hydroxyhippuric acid	[M-H]-	194.046	C9H9NO4	Hippuric acids	ZMHLUFWWWPBTIU-UHFFFAOYSA-N	O=C(O)CNC(=O)C1=CC=C(O)C=C1	HMDB0013678			0.938929	39.102	75.1229	41.6454	80.0091	1.9212	0.441407	0.183164	0.201458	0.129736	0.148965	0.341049	0.00606215	0.523681	0.12133	0.107215	0.122519	0.0158828	206.5	193.889	8074.57	15512.9
N-Methyltyrosine	[M-H]-	194.082	C10H13NO3	Tyrosine and derivatives	AXDLCFOOGCNDST-UHFFFAOYNA-N	O=C(O)C(NC)CC1=CC=C(O)C=C1				0.942448	0.94654	0.847227	1.00434	0.898964	0.895078	0.351913	0.38249	0.246954	0.479906	0.249318	0.273613	0.0181508	0.0664506	0.0295971	0.00823258	0.0201684	0.0304786	2894	2727.44	2739.29	2451.88
Xanthone	[M-H]-	195.045	C13H8O2	Xanthones	JNELGWHKGNBSMD-UHFFFAOYSA-N	O=C1C=2C=CC=CC2OC=3C=CC=CC31				0.340547	1.94672	1.93231	5.71644	5.67412	0.992596	0.00162319	0.197458	0.0596571	0.0407835	0.00132612	0.494526	0.303132	0.321803	0.113589	0.150545	0.144366	0.00365139	4535.83	1544.67	8830	8764.62
Ethylbeta-carboline	[M-H]-	195.093	C13H12N2	Alkaloids	YTQRHYCHEIXUIU-UHFFFAOYSA-N	CCC1=NC=CC2=C1NC1=CC=CC=C21				0.380416	1.27309	2.8207	3.34657	7.41477	2.21563	0.132515	0.351222	0.0208284	0.0686277	0.000933893	0.0367348	0.115886	0.0570219	0.108211	0.091584	0.111041	0.0945053	1657.83	630.667	2110.57	4676.25
Chrysanthemic Acid, Ethyl Ester	[M-H2O-H]-	195.139	C12H20O2	Monocyclic monoterpenoids	VIMXTGUGWLAOFZ-UHFFFAOYSA-N	O=C(OCC)C1C(C=C(C)C)C1(C)C				0.204154	1.14614	7.06513	5.61408	34.6068	6.16429	0.000892958	0.394845	0.0130998	0.0156965	0.00138199	0.0100153	0.198813	0.0157853	0.195978	0.0847479	0.164907	0.226039	1465.67	299.222	1679.86	10355.1
3,5,6-Trichloro-2-pyridinol	[M-H]-	195.913	C5H2Cl3NO	Polyhalopyridines	WCYYAQFQZQEUEN-UHFFFAOYSA-N	OC1=C(Cl)C=C(Cl)C(Cl)=N1	HMDB0039853			1.28504	0.830806	1.06067	0.646519	0.825395	1.27668	0.143015	0.27539	0.374946	0.0622322	0.158919	0.169819	0.223586	0.190685	0.031583	0.158498	0.0439928	0.0638325	8819.67	11333.7	7327.43	9354.75
5-(4-methyl-5-oxo-2H-furan-3-yl)pentanoic acid	[M+K-2H]-	197.035	C10H14O4	Medium-chain fatty acids	CGUVFWCRUYAIOJ-UHFFFAOYSA-N	O=C1OCC(=C1C)CCCCC(=O)O				0.512081	1.43684	2.4359	2.80589	4.75687	1.69532	0.211938	0.226357	0.0095176	0.0822233	0.00269976	0.0582418	0.130585	0.206745	0.15969	0.163604	0.153994	0.122383	4658.33	2385.44	6693.29	11347.2
Rhodinyl Acetate	[M-H]-	197.155	C12H22O2	Fatty alcohol esters	JOZKFWLRHCDGJA-UHFFFAOYSA-N	O=C(OCCC(C)CCC=C(C)C)C	HMDB0037186			0.203657	0.046565	0.0823238	0.228644	0.404228	1.76793	0.14583	0.135963	0.127207	0.0477505	0.0867764	0.115091	0.669196	1.76484	0.358914	0.293034	0.12355	0.112088	77538.3	15791.2	3610.57	6383.25
Ethanesulfonamide, 1,1,2,2,2-pentafluoro-	[M+K-2H]-	197.965	C2H2F5NO2S	PFSA	QDUKVMNUAQTMQW-UHFFFAOYSA-N	O=S(=O)(N)C(F)(F)C(F)(F)F				35.5367	0.823139	1.00855	0.0231631	0.0283805	1.22525	0.0186863	0.397244	0.495034	0.0120203	0.00821445	0.351272	0.350558	0.0237523	0.00296575	0.185917	0.109257	0.00377585	121.833	4329.56	100.286	122.875
Willardiine	[M-H]-	198.052	C7H9N3O4	L-alpha-amino acids	FACUYWPMDKTVFU-UHFFFAOYNA-N	O=C(O)C(N)CN1C=CC(O)=NC1=O				0.378111	2.20927	4.25102	5.84292	11.2428	1.92417	0.0536682	0.0996331	0.00113917	0.00799931	1.10552e-05	0.0301657	0.172198	0.405632	0.17127	0.150965	0.164439	0.0933931	1921.83	726.667	4245.86	8169.75
N,N-Dimethyl-N'-phenylsulfamide	[M-H]-	199.055	C8H12N2O2S	Sulfanilides	QCDQDISRALTLNQ-UHFFFAOYSA-N	CN(C)S(=O)(=O)NC1=CC=CC=C1				0.190446	1.08257	1.6335	5.6844	8.57726	1.50891	0.00640523	0.42158	0.176862	0.00161829	0.00509266	0.188091	0.210417	0.0556073	0.0371483	0.139515	0.0883452	0.0153397	2080.5	396.222	2252.29	3398.5
Diethyloxalpropionate	[M+K-2H]-	201.077	C9H14O5	Gamma-keto acids and derivatives	NGRAIMFUWGFAEM-UHFFFAOYSA-N	O=C(OCC)C(=O)CCC(=O)OCC				0.210922	0.982623	2.58022	4.65871	12.2331	2.62585	0.000262501	0.473223	0.00217513	0.000522225	3.7809e-06	0.00126355	0.567704	0.0922417	0.33753	0.266167	0.313776	0.340209	10327.2	2178.22	10147.7	26646.4
Metamitron	[M+K-2H]-	201.078	C10H10N4O	1,2,4-triazines	VHCNQEUWZYOAEV-UHFFFAOYSA-N	CC1=NN=C(C(=O)N1N)C1=CC=CC=C1				0.178419	1.41192	2.14882	7.91352	12.0437	1.52191	0.000534353	0.128974	0.00495647	0.000248093	4.38683e-06	0.0475527	0.369621	0.225366	0.157729	0.239052	0.17701	0.0864101	4115.17	734.222	5810.29	8842.75
Ala-Leu	[M-H]-	201.124	C9H18N2O3	Peptides	RDIKFPRVLJLMER-UHFFFAOYNA-N	O=C(O)C(N=C(O)C(N)C)CC(C)C	HMDB0028691			0.46388	1.64216	2.96077	3.54006	6.38262	1.80297	0.148377	0.217209	0.000554302	0.0574344	3.6063e-05	0.0428795	0.787503	1.02609	1.17126	0.702277	0.958535	0.883556	102554	47572.9	168411	303640
Ala-Ile	[M-H]-	201.124	C9H18N2O3	Dipeptides	ZSOICJZJSRWNHX-UHFFFAOYNA-N	O=C(O)C(N=C(O)C(N)C)C(C)CC	HMDB0028690			0.249977	0.890039	1.99812	3.56048	7.99323	2.24498	0.0164726	0.385399	0.0128957	0.0446128	0.000108327	0.0100032	1.54985	0.613416	0.844664	0.753282	0.970789	1.01695	169188	42293.2	150584	338059
ETHYL 3-INDOLEACETATE	[M-H]-	202.087	C12H13NO2			O=C(OCC)Cc1c[nH]c2ccccc21				1.17014	1.33581	0.787928	1.14158	0.67336	0.589852	0.449637	0.212266	0.203131	0.447718	0.369942	0.0659843	0.0207553	0.109589	0.0238938	0.0423997	0.00846497	0.0402568	847	991.111	1131.43	667.375
Isopentenyladenine	[M-H]-	202.11	C10H13N5	6-alkylaminopurines	HYVABZIGRDEKCD-UHFFFAOYSA-N	N=1C=NC=2C1NC=NC2NCC=C(C)C				0.294834	1.12999	1.41681	3.83263	4.80544	1.25382	0.00703746	0.372017	0.0897534	0.00439034	1.52172e-05	0.188559	3.7724	2.07796	1.13274	2.57403	1.91914	0.878884	831730	245222	939845	1.1784e+06
(3Z,5E)-4-hydroxy-6-(4-hydroxyphenyl)hexa-3,5-dien-2-one	[M-3H]-	203.052	C12H12O3	Styrenes	IWINXMWZYVGFKC-JHLWKMQHSA-N	O=C(C=C(O)C=CC1=CC=C(O)C=C1)C				0.111148	0.974322	1.46494	8.76602	13.1801	1.50355	0.0342197	0.485319	0.304795	0.0191467	0.0212176	0.274419	1.28925	0.173404	0.156552	0.727633	0.52911	0.16136	108292	12036.4	105512	158642
1-[4-hydroxy-3-(3-methylbut-2-enyl)phenyl]ethanone	[M-H]-	203.108	C13H16O2	Alkyl-phenylketones	QJAPFSSVKIZTMR-UHFFFAOYSA-N	O=C(C1=CC=C(O)C(=C1)CC=C(C)C)C				0.0730149	1.15552	0.386061	15.8258	5.28742	0.334102	0.00224172	0.397885	0.0362152	0.00877138	0.00449085	0.0527621	0.230593	0.151349	0.0789518	0.133296	0.0381712	0.090171	2226.33	162.556	2572.57	859.5
3,5-dihydroxydecanoic acid	[M-2H]-	203.123	C10H20O4	Medium-chain hydroxy acids and derivatives	WQZRAWSNEARGPQ-UHFFFAOYSA-N	O=C(O)CC(O)CC(O)CCCCC				0.220861	0.839852	1.58727	3.80262	7.18671	1.88994	0.072237	0.398134	0.274489	0.00146334	0.0246399	0.168007	0.170817	0.0828173	0.0486411	0.0817012	0.0640717	0.033908	1388	306.556	1165.71	2203.12
Isoeugenitol	[M-H]-	205.049	C11H10O4	Chromones	XSSGQRFNGHRFBC-UHFFFAOYSA-N	O=C1C=C(OC=2C1=C(O)C=C(O)C2C)C	HMDB0029472			0.20282	1.94329	0.591513	9.58136	2.91644	0.304387	0.0108555	0.243297	0.154745	0.0550904	0.0342449	0.121213	0.12483	0.215258	0.0375639	0.095012	0.0264394	0.0580171	922	187	1791.71	545.375
4-hydroxy-3-(3-methylbut-2-enyl)benzoic acid	[M-H]-	205.087	C12H14O3	Hydroxybenzoic acid derivatives	LBSJJNAMGVDGCU-UHFFFAOYSA-N	O=C(O)C1=CC=C(O)C(=C1)CC=C(C)C				0.218435	1.02687	1.76929	4.70103	8.09983	1.72299	0.00595437	0.458901	0.0330764	0.00150803	0.000104085	0.0223599	0.331937	0.000563764	0.112158	0.221938	0.163837	0.09761	4655.33	1016.89	4780.43	8236.62
Carylophyllene Oxide	[M-2H]-	205.16	C14H22O	Epoxides	AMTSLHRSERHBCF-IBQNZTRDSA-N	O1C2CC(=C)C3CC(C)(C)C3CCC12C				0.967751	0.911389	0.926677	0.941759	0.957557	1.01677	0.325222	0.162936	0.241767	0.10983	0.267319	0.42478	0.042362	0.0705428	0.0308569	0.0443066	0.0167392	0.00170977	4911.5	4753.11	4476.29	4551.38
Methoxytyrosine	[M-H]-	210.077	C10H13NO4	Amino acids	PFDUUKDQEHURQC-UHFFFAOYNA-N	O=C(O)C(N)CC1=CC=C(O)C(OC)=C1				0.435728	1.23738	2.15955	2.8398	4.95619	1.74526	0.0899725	0.308961	0.00357819	0.0530644	0.000236899	0.0301029	0.213703	0.0670883	0.210384	0.138576	0.180919	0.181568	5519.5	2405	6829.71	11919.6
2,4,5-trimethoxybenzoic acid	[M+K-2H]-	211.06	C10H12O5	P-methoxybenzoic acids and derivatives	KVZUCOGWKYOPID-UHFFFAOYSA-N	O=C(O)C1=CC(OC)=C(OC)C=C1OC				0.225354	1.06326	2.15995	4.7182	9.5847	2.03143	0.00274095	0.424776	0.00103725	0.00220133	1.76342e-07	0.00154968	0.230804	0.00759487	0.113251	0.126742	0.125866	0.105867	1998.83	450.444	2125.29	4317.38
Volemitol	[M-H]-	211.082	C7H16O7		OXQKEKGBFMQTML-KVTDHHQDSA-N	OCC(O)C(O)C(O)C(O)C(O)CO				0.573289	1.07592	3.02972	1.87675	5.28481	2.81594	0.242062	0.442263	0.000504436	0.181669	8.64736e-05	0.000215334	0.163525	0.0467958	0.330691	0.127838	0.268006	0.348203	8575.67	4916.33	9226.71	25981.9
Dihydrojasmonic Acid	[M+FA-H]-	211.134	C12H20O3	Jasmonic acids	PQEYTAGBXNEUQL-UHFFFAOYSA-N	O=C(O)CC1CCC(=O)C1CCCCC	HMDB0033601			0.288975	1.21445	1.4557	4.20261	5.03747	1.19865	0.00360325	0.220678	0.00535998	0.00116103	2.42795e-06	0.129604	0.849694	0.487018	0.241359	0.569383	0.375923	0.0637071	29747.7	8596.33	36127	43303.8
Kainic Acid	[M-H2O-H]-	212.093	C10H15NO4	Kainoids	VLSMHEGGTFMBBZ-OOZYFLPDSA-N	O=C(O)CC1C(NCC1C(=C)C)C(=O)O				0.149901	0.966239	3.38386	6.44584	22.5739	3.50209	0.0690484	0.485091	0.0110473	0.0757642	3.17929e-05	0.0075777	0.751175	0.231156	0.723859	0.358907	0.700766	0.858593	43256.7	6484.22	41796.3	146374
Perfluorobutanoic acid	[M-H2O-H]-	212.979	C4HF7O2	Perfluoroalkyl carboxylic acid and derivatives	YPJUNDFVDDCYIH-UHFFFAOYSA-N	C(C(C(C(F)(F)F)(F)F)(F)F)(=O)O				1.57021	1.46236	1.58162	0.931316	1.00727	1.08155	0.13863	0.157677	0.116064	0.416286	0.491006	0.402073	0.13032	0.200352	0.0361696	0.00636954	0.000776583	0.0103828	1908.17	2996.22	2790.43	3018
3:2 Fluorotelomer alcohol	[M-H]-	213.016	C5H5F7O	PFSA	ROTSWXZIBBJEPH-UHFFFAOYSA-N	FC(F)(F)C(F)(F)C(F)(F)CCO				0.539221	0.776219	0.836872	1.43952	1.552	1.07814	0.0696819	0.258117	0.294913	0.20699	0.126442	0.41725	0.836258	0.608606	0.167993	0.387947	0.163515	0.0660511	67832.8	36576.9	52653.1	56767.4
Mecoprop	[M-H]-	213.032	C10H11ClO3	2-phenoxypropionic acids	WNTGYJSOUMFZEP-UHFFFAOYNA-N	CC1=CC(=CC=C1OC(C)C(=O)O)Cl				0.0883617	0.135048	5.86617	1.52835	66.3881	43.4378	0.0847859	0.127067	0.244263	0.128078	0.153085	0.187542	0.0727278	0.15461	0.018101	0.0132458	0.0403321	0.0713074	646.333	57.1111	87.2857	3791.5
Euparin	[M-H]-	215.071	C13H12O3	Benzofurans	OPUFDNZTKHPZHM-UHFFFAOYSA-N	O=C(C1=CC=2C=C(OC2C=C1O)C(=C)C)C				1.17124	1.11021	1.61476	0.947894	1.37867	1.45446	0.262185	0.341527	0.0484271	0.410498	0.0880803	0.0780231	0.0569898	0.0441245	0.0934321	0.00746006	0.0553476	0.0792161	2859.17	3348.78	3174.29	4616.88
(2R)-2-[(2R,5S)-5-[(2S)-2-hydroxybutyl]oxolan-2-yl]propanoic acid	[M-H]-	215.129	C11H20O4	Oxolanes	HTCUURQJNZBKIA-XFWSIPNHSA-N	O=C(O)C(C)C1OC(CC1)CC(O)CC				0.0933591	1.31279	4.28054	14.0617	45.8503	3.26064	0.0400271	0.36414	0.000245602	0.0232858	9.63482e-09	0.000717371	0.263562	0.146488	0.265105	0.146092	0.254154	0.273732	4054.83	378.556	5323.14	17356.9
Captopril	[M-H]-	216.07	C9H15NO3S	Amino acids	FAKRSMQSSFJEIM-UHFFFAOYNA-N	CC(CS)C(=O)N1CCCC1C(O)=O	HMDB0015328			16.8113	2.2614	3.07979	0.134516	0.183197	1.3619	0.195302	0.0924142	0.0641139	0.195186	0.191971	0.275358	0.102352	0.0525431	0.0146647	0.0366704	0.0263469	0.00535691	39.1667	658.444	88.5714	120.625
4,4`-Thiodiphenol	[M+Na-2H]-	217.033	C12H10O2S	Diarylthioethers	VWGKEVWFBOUAND-UHFFFAOYSA-N	C=1C=C(C=CC1O)SC2=CC=C(C=C2)O				0.848696	1.24056	1.6692	1.46173	1.96678	1.34552	0.230351	0.0829709	0.000124985	0.0290957	8.97697e-05	0.00306916	0.431296	1.44392	0.775186	0.715774	0.740569	0.655797	188845	160272	234273	315219
Hydroxysebacic acid	[M-H]-	217.108	C10H18O5	Organic acids	OQYZCCKCJQWHIE-UHFFFAOYNA-N	O=C(O)CCCCCCC(O)CC(=O)O				0.200459	1.36672	2.03618	6.81795	10.1576	1.48983	0.00154258	0.204271	0.0076158	0.00179242	5.77185e-06	0.0759903	0.50996	0.261691	0.241829	0.33208	0.256879	0.129621	8613	1726.56	11771.6	17537.6
3-Hydroxysebacic acid	[M-H]-	217.108	C10H18O5	Medium-chain hydroxy acids and derivatives	OQYZCCKCJQWHIE-UHFFFAOYNA-N	O=C(O)CCCCCCC(O)CC(=O)O	HMDB0000350			0.255243	1.41221	1.99712	5.5328	7.82437	1.41418	0.0049921	0.170872	0.0043342	0.00223228	4.6664e-06	0.0836552	0.407418	0.276112	0.19237	0.297538	0.211377	0.079579	6055.67	1545.67	8551.86	12093.9
7-Methylsulfinylheptyl isothiocyanate	[M-H]-	218.068	C9H17NOS2	Sulfoxides	OGYHCBGORZWBPH-UHFFFAOYNA-N	CS(=O)CCCCCCCN=C=S	HMDB0038441			0.264938	0.926068	0.86933	3.49541	3.28125	0.938732	0.0171666	0.421973	0.366635	0.000609394	0.00392158	0.407242	2.15943	0.398547	0.00239295	1.46644	0.804815	0.107478	317104	84013.1	293660	275668
Ritalinic acid	[M-H]-	218.119	C13H17NO2	Aralkylamines	INGSNVSERUZOAK-UHFFFAOYNA-N	OC(=O)C(C1CCCCN1)C1=CC=CC=C1	HMDB0042008			0.334894	1.08819	1.11203	3.24936	3.32055	1.02191	0.0157774	0.421902	0.374376	0.0251633	0.00651472	0.477122	0.185381	0.0435429	0.0189672	0.087908	0.0695717	0.0209756	2207.33	739.222	2402	2454.62
PURPUROGALLIN-4-CARBOXYLIC ACID	[M-H]-	219.048	C12H8O7	Tropolones	PJSKCCANFAFYHW-UHFFFAOYSA-N	O=C(O)C1=CC(=O)C(O)=C2C(O)=C(O)C(O)=CC2=C1				0.85834	1.07006	1.37625	1.24666	1.60338	1.28614	0.296388	0.374464	0.0172093	0.212419	0.0161376	0.0555248	0.076125	0.0319579	0.111642	0.0938963	0.0910383	0.0608037	6137.17	5267.78	6567.14	8446.25
Purpurogallin	[M-3H]-	219.126	C11H8O5	Tropolones	WDGFFVCWBZVLCE-UHFFFAOYSA-N	O=C1C(O)=CC=CC=2C=C(O)C(O)=C(O)C12				0.140061	1.10012	2.46985	7.85458	17.634	2.24506	0.000719828	0.404647	0.00292541	0.00185411	1.14203e-06	0.00498096	0.726967	0.0122926	0.390679	0.39126	0.388345	0.32893	16336.5	2288.11	17972.1	40348.6
Chloridazon	[M-H]-	220.028	C10H8ClN3O	Pyridazinones	WYKYKTKDBLFHCY-UHFFFAOYSA-N	C1=CC=C(C=C1)N2C(C(=C(C=N2)N)Cl)=O				3.39615	1.44619	1.00737	0.425831	0.296622	0.69657	0.00691103	0.0648817	0.482518	0.013334	0.00227809	0.0268184	0.342649	0.202521	0.0109542	0.167135	0.108276	0.0556179	1678.5	5700.44	2427.43	1690.88
3,4,5-trimethoxycinnamic aldehyde	[M-H]-	220.984	C12H14O4	Cinnamaldehydes	XDSHNNRBLSBDAP-SNAWJCMRSA-N	O=CC=CC1=CC(OC)=C(OC)C(OC)=C1				1.14335	0.950663	0.829359	0.831474	0.725379	0.872401	0.163087	0.340717	0.0839393	0.0715117	0.00984856	0.122654	0.0889157	0.0211271	0.0636912	0.0734626	0.0790661	0.0739279	7436.17	8502.11	7069.29	6167.25
9-Anthracenecarboxylic acid	[M+K-2H]-	221.061	C15H10O2	Anthracenecarboxylic acids	XGWFJBFNAQHLEF-UHFFFAOYSA-N	C=1C=CC=2C(C1)=CC3=CC=CC=C3C2C(O)=O				1.30656	2.08558	1.87665	1.59624	1.43633	0.899822	0.309247	0.177043	0.0905204	0.189329	0.0992789	0.409955	0.149504	0.35751	0.111379	0.034092	0.062772	0.00298119	5594.67	7309.78	11668.1	10499.2
Ethyl-beta-glucuronide	[M+FA-H]-	221.067	C8H14O7	O-glucuronides	IWJBVMJWSPZNJH-UHFFFAOYNA-N	O=C(O)C1OC(OCC)C(O)C(O)C1O				0.38988	0.93421	0.922794	2.39615	2.36687	0.98778	0.0234064	0.436843	0.433783	0.0274707	0.0564842	0.489365	0.485779	0.0931937	0.0500402	0.239677	0.12865	0.0723557	18130.7	7068.78	16937.9	16730.9
Monoisobutyl phthalate	[M-H]-	221.082	C12H14O4	Benzoic acid esters	RZJSUWQGFCHNFS-UHFFFAOYSA-N	CC(C)COC(C1=CC=CC=C1C(=O)O)=O	HMDB0002056			0.497242	0.583767	0.227105	1.17401	0.456729	0.389033	0.131545	0.206837	0.0553779	0.246644	0.00680222	0.00165071	0.372694	0.579655	0.205791	0.0464232	0.143223	0.246866	26159.2	13007.4	15270.9	5940.88
Ethyl ?-D-glucuronide	[M+Na-2H]-	221.094	C8H14O7	O-glucuronides	IWJBVMJWSPZNJH-UQGZVRACSA-N	O=C(O)C1OC(OCC)C(O)C(O)C1O				0.527575	1.08862	1.38792	2.06344	2.63076	1.27494	0.0779048	0.438789	0.0763642	0.124767	0.00108856	0.261366	0.366088	0.012527	0.196307	0.148373	0.246242	0.154522	23438.5	12365.6	25515.6	32530.8
3-(8-hydroxyoctyl)phenol	[M-H]-	221.154	C14H22O2	Fatty alcohols	SLVFVSVYCYGPJP-UHFFFAOYSA-N	OC1=CC=CC(=C1)CCCCCCCCO				0.259584	0.972661	0.856668	3.747	3.30016	0.880747	0.0077256	0.462658	0.320011	5.61177e-05	0.00141213	0.250556	0.308005	0.0309881	0.0526406	0.202821	0.093908	0.0570802	5076.5	1317.78	4937.71	4348.88
KOBUSONE	[M-H]-	221.155	C14H22O2	Ketones	UETZJEZFLKASPR-UZWIWUQPSA-N	O=C1CCC2OC2(C)CCC3C1CC3(C)C	HMDB0036790			1.56441	1.16205	0.796313	0.742808	0.509019	0.685263	0.00192967	0.167515	0.0639861	0.0129802	2.16175e-05	0.00845596	0.374646	0.211291	0.0614961	0.15255	0.140728	0.0868879	7017.5	10978.2	8154.71	5588.12
5-Aminonaphthalene-2-sulfonic acid	[M-H]-	222.023	C10H9NO3S	2-naphthalene sulfonates	UWPJYQYRSWYIGZ-UHFFFAOYSA-N	C1=CC2=CC(=CC=C2C(=C1)N)S(O)(=O)=O				0.115691	1.00807	2.05239	8.71345	17.7402	2.03596	0.00362429	0.492138	0.0546861	0.000433363	0.000232399	0.0373093	0.171363	0.0359596	0.0580807	0.0877103	0.0889892	0.0577553	1310	151.556	1320.57	2688.62
(E,2S,3R)-5-[3-hydroxy-2-(hydroxymethyl)phenyl]pent-4-ene-2,3-diol	[M-H]-	223.043	C12H16O4	Cinnamyl alcohols	MCAIMPGCWVIODY-PHTUBKJSSA-N	OC1=CC=CC(C=CC(O)C(O)C)=C1CO				7.10676	0.805891	1.02062	0.113398	0.143612	1.26645	0.0241021	0.223477	0.4816	0.0142746	0.0119807	0.304392	0.275832	0.0718068	0.0129915	0.155585	0.0903962	0.00367316	485	3446.78	390.857	495
tetradec-5-ynoic acid	[M-H]-	223.17	C14H24O2	Long-chain fatty acids	RHOQRBVFJSAQTR-UHFFFAOYSA-N	O=C(O)CCCC#CCCCCCCCC				0.372603	0.113385	0.0319315	0.304306	0.0856985	0.28162	0.217095	0.162722	0.12457	0.102563	0.0374395	0.0432048	0.310433	1.05373	0.247913	0.257721	0.152719	0.0873425	33979	12660.7	3852.71	1085
1,8,9-Anthracenetriol	[M+FA-H]-	225.056	C14H10O3	Anthracenes	YUTJCNNFTOIOGT-UHFFFAOYSA-N	OC1=CC=CC2=CC3=CC=CC(O)=C3C(O)=C12				0.669683	1.23556	2.26553	1.84499	3.38299	1.8336	0.0162261	0.126463	4.07731e-05	0.00133233	7.56221e-08	0.000227516	0.424792	0.424505	0.396638	0.310323	0.380503	0.432844	25712.3	17219.1	31769.1	58252
Methyl Dihydrojasmonate	[M-2H]-	225.15	C13H22O3	Jasmonic acids	KVWWIYGFBYDJQC-UHFFFAOYNA-N	CCCCCC1C(CC(=O)OC)CCC1=O	HMDB0031740			0.217198	1.17458	1.54599	5.40786	7.11786	1.31621	0.00295268	0.318119	0.0232099	0.00239366	2.94393e-06	0.118109	0.443924	0.190259	0.124426	0.308469	0.201428	0.0469305	7711.33	1674.89	9057.57	11921.6
Proline-hydroxyproline	[M-H2O-H]-	227.104	C10H16N2O4	Dipeptides	ONPXCLZMBSJLSP-UHFFFAOYNA-N	O=C(O)C1N(C(=O)C2NCCC2)CC(O)C1	HMDB0006695			0.488703	1.27888	1.97878	2.61689	4.04905	1.54728	0.143443	0.30138	0.00378689	0.0822659	0.00103274	0.0727613	1.03335	0.510162	1.06094	0.733107	0.909781	0.819474	183174	89517.7	234258	362462
Xanthyletin	[M-2H]-	227.116	C14H12O3	Linear pyranocoumarins	QOTBQNVNUBKJMS-UHFFFAOYSA-N	O=C1OC=2C=C3OC(C=CC3=CC2C=C1)(C)C				0.419884	1.12505	2.58231	2.67943	6.15007	2.29529	0.0835296	0.343936	0.00376622	0.0149009	6.5703e-05	0.00122583	0.22384	0.106061	0.20239	0.18004	0.197525	0.191817	4882.83	2050.22	5493.43	12609
9-methoxycarbonyldec-9-enoic acid	[M-H]-	227.129	C12H20O4	Medium-chain fatty acids	ZUNJWEGRDSXKIO-UHFFFAOYSA-N	O=C(OC)C(=C)CCCCCCCC(=O)O				0.242004	1.23443	6.26035	5.10085	25.8687	5.07146	0.0715407	0.356919	0.00262115	0.0057764	7.47965e-05	0.00156329	0.333216	0.110905	0.533983	0.251243	0.431406	0.537791	8178	1979.11	10095.1	51197.1
Ethyldodecanoate	[M-H]-	227.202	C14H28O2	Fatty acid esters	MMXKVMNBHPAILY-UHFFFAOYSA-N	O=C(OCC)CCCCCCCCCCC				1.53156	3.23408	1.00066	2.11162	0.653362	0.309413	0.165407	0.188857	0.499358	0.203356	0.147064	0.152413	0.0642844	0.18793	0.00424557	0.0148294	0.0205831	0.0388773	501.667	768.333	1622.43	502
2-(6-hydroxyhexyl)-3-methylidenebutanedioic acid	[M-H]-	229.108	C11H18O5	Medium-chain hydroxy acids and derivatives	DHVXMTMJTVCPBB-UHFFFAOYSA-N	O=C(O)C(=C)C(C(=O)O)CCCCCCO				0.033836	0.916314	5.04526	27.0811	149.109	5.50604	0.034558	0.459276	0.000620428	0.0378071	7.27607e-07	0.000240128	1.05788	0.204618	1.17612	0.427261	1.06086	1.40983	61253	2072.56	56127	309037
dehydrocostus lactone	[M-H]-	229.123	C15H18O2	Guaianolides and derivatives	NETSQGRTUNRXEO-XUXIUFHCSA-N	O=C1OC2C(C1=C)CCC(=C)C3CCC(=C)C23				0.458345	0.560783	1.90772	1.2235	4.16219	3.40189	0.0660877	0.129822	0.0463084	0.338804	0.000628365	0.0028245	0.25716	0.422288	0.170798	0.0270106	0.177711	0.205796	6477.17	2968.78	3632.29	12356.6
2-[(2-hydroxy-3-methylbutanoyl)amino]-4-methylpentanoic acid	[M-H]-	230.14	C11H21NO4		SWEPQJJUAVEABL-UHFFFAOYSA-N	O=C(O)C(N=C(O)C(O)C(C)C)CC(C)C				0.188633	0.964008	2.71363	5.11049	14.3858	2.81495	0.000499514	0.445237	0.00346569	0.000183508	8.92896e-06	0.00150061	0.508216	0.0555811	0.321589	0.27107	0.293878	0.319685	8423.17	1588.89	8120	22857.4
Diuron	[M-H]-	231.01	C9H10Cl2N2O	N-phenylureas	XMTQQYYKAHVGBJ-UHFFFAOYSA-N	CN(C)C(=NC=1C=CC(=C(C1)Cl)Cl)O				0.669693	0.458762	0.387093	0.685033	0.578015	0.843777	0.285818	0.206864	0.15646	0.169184	0.06593	0.332018	0.0408296	0.0250556	0.0434735	0.0319962	0.0222552	0.000314893	1064.67	713	488.429	412.125
sorbicillin	[M-H]-	231.059	C14H16O3	Xylenols	RKKPUBAAIGFXOG-YTXTXJHMSA-N	O=C(C=CC=CC)C=1C=C(C(O)=C(C1O)C)C				0.600614	0.68309	0.76529	1.13732	1.27418	1.12034	0.0843483	0.045209	0.0413332	0.38437	0.254618	0.311317	0.179962	0.330561	0.0952864	0.0384279	0.0165276	0.000977759	6663	4001.89	4551.43	5099.12
(+)-Dihydrokavain	[M-H]-	231.103	C14H16O3	Kavalactones	VOOYTQRREPYRIW-LBPRGKRZSA-N	O=C1OC(CC(OC)=C1)CCC=2C=CC=CC2				0.394768	1.10257	1.89307	2.79295	4.7954	1.71697	0.0558625	0.418743	0.0121089	0.0890858	0.000989375	0.0738088	0.487479	0.102872	0.343152	0.242606	0.334835	0.307773	24569.2	9699.11	27089.1	46511.1
ethyl 2,3-dioxo-1,4-dihydroquinoline-4-carboxylate	[M-H]-	232.062	C12H11NO4		STEQTZOENAMHLZ-UHFFFAOYSA-N	O=C(OCC)C1C(=O)C(=O)NC=2C=CC=CC21				0.144494	0.676276	0.858169	4.68029	5.93911	1.26896	0.0746708	0.325775	0.429417	0.0462885	0.0646788	0.375416	0.323539	0.178375	0.0161047	0.151198	0.0961443	0.00866225	8667	1252.33	5861.29	7437.75
Dichlorprop	[M-H]-	232.978	C9H8Cl2O3	2-phenoxypropionic acids	MZHCENGPTKEIGP-UHFFFAOYNA-N	CC(C(=O)O)OC=1C=CC(=CC1Cl)Cl				1.0184	0.931614	0.479031	0.914778	0.470374	0.514195	0.48044	0.416201	0.0389214	0.391548	0.0334723	0.0205896	0.0130203	0.0306586	0.124264	0.0149136	0.0874763	0.115168	7425.67	7562.33	6917.86	3557.12
(2R)-5-methoxy-2-methyl-2,3,8,9-tetrahydrofuro[2,3-h]chromen-4-one	[M+K-2H]-	233.026	C13H14O4	Chromones	BCRRDBKZXSRMHL-SSDOTTSWSA-N	O=C1C2=C(OC)C=C3OCCC3=C2OC(C)C1				0.963158	1.47946	1.80271	1.53605	1.87167	1.2185	0.475032	0.0761059	0.128177	0.186568	0.129632	0.313355	0.0771327	0.338092	0.0589029	0.113666	0.0701303	0.0314557	2910.33	2803.11	4305.71	5246.5
(E)-5-(2,3-dimethyl-4,5,6,7-tetrahydro-1H-tricyclo[2.2.1.02,6]heptan-3-yl)-2-methylpent-2-enoic acid	[M-H]-	233.155	C15H22O2	Sesquiterpenoids	NZSCHTYUGUVLHG-WEVVVXLNSA-N	O=C(O)C(=CCCC1(C)C2CC3C(C2)C31C)C				0.355644	1.00678	1.17384	2.83086	3.30062	1.16594	0.00454561	0.483506	0.154189	0.00212073	0.000259137	0.136944	0.385929	0.0683532	0.0508742	0.239127	0.153973	0.0438375	7291	2593	7340.43	8558.5
(4S,5Z,6S)-4-(2-methoxy-2-oxoethyl)-5-[2-[(E)-3-phenylprop-2-enoyl]oxyethylidene]-6-[(2S,3R,4S,5S,6R)-3,4,5-trihydroxy-6-(hydroxymethyl)oxan-2-yl]oxy-4H-pyran-3-carboxylic acid	[M-H]-	233.155	C15H22O2	Eremophilane, 8,9-secoeremophilane and furoeremophilane sesquiterpenoids	FMWJHXDPCQWVEJ-JVLSTEMRSA-N	O=C(O)C(=C)C1CC=C2CCCC(C)C2(C)C1				1.5161	1.1581	0.808103	0.763864	0.533013	0.697785	2.38223e-05	0.0418155	0.0107094	0.000434381	6.56864e-08	0.000190126	0.559004	0.455745	0.127286	0.223147	0.209179	0.192223	16225.5	24599.6	18790.7	13111.9
1-[3-hydroxy-2-(2-hydroxypropan-2-yl)-2,3-dihydro-1-benzofuran-5-yl]ethanone	[2M-H]-	235.039	C13H16O4	Acetophenones	XFIALOBGPJCAMB-UHFFFAOYSA-N	O=C(C1=CC=C2OC(C(O)C2=C1)C(O)(C)C)C				0.346806	1.77069	1.86422	5.10571	5.37539	1.05282	0.0036496	0.121794	0.00621139	0.0076577	1.68848e-05	0.437028	0.244504	0.350463	0.110567	0.226293	0.136978	0.000413397	3315.33	1149.78	5870.43	6180.5
Carbmazepine	[M-H]-	235.088	C15H12N2O	Dibenzazepines	FFGPTBGBLSHEPO-UHFFFAOYSA-N	N=C(O)N1C=2C=CC=CC2C=CC=3C=CC=CC31				0.17652	0.781763	1.65118	4.42875	9.35408	2.11213	9.06126e-05	0.0737705	0.0122104	0.000727986	4.708e-06	0.00144742	0.34129	0.207697	0.103278	0.1573	0.142355	0.11401	3509.83	619.556	2743.86	5795.38
Carboxyibuprofen	[M+K-2H]-	235.098	C13H16O4	Phenylpropanoic acids	DIVLBIVDYADZPL-UHFFFAOYNA-N	O=C(O)C(C1=CC=C(C=C1)CC(C(=O)O)C)C	HMDB0060564			0.276976	1.32463	1.34432	4.78246	4.85355	1.01487	0.017974	0.107944	0.0263572	0.00261644	0.000532413	0.463281	0.406432	0.329192	0.0783315	0.310269	0.161403	0.0330209	6852.17	1897.89	9076.57	9211.5
Carbetamide	[M+Na-2H]-	235.109	C12H16N2O3	Phenylcarbamic acid esters	AMRQXHFXNZFDCH-UHFFFAOYNA-N	CCN=C(O)C(C)OC(O)=NC1=CC=CC=C1				0.447164	1.14213	3.74605	2.55416	8.37735	3.27989	0.121949	0.385321	0.00100553	0.0802728	4.09543e-05	0.00107912	0.391475	0.0671384	0.65505	0.29301	0.527826	0.683563	23046	10305.3	26321.4	86331.4
N-acetyl-O-methyltyrosine	[M+K-2H]-	236.064	C12H15NO4	Phenylalanine and derivatives	HRUASHPCEMXOMR-UHFFFAOYSA-N	O=C(O)C(N=C(O)C)CC1=CC=C(OC)C=C1				0.134845	0.550891	0.994128	4.08536	7.37236	1.80458	0.00823146	0.14857	0.493932	0.0152098	2.98318e-05	0.0465673	0.630936	0.494729	0.0152478	0.273763	0.258318	0.175674	19372	2612.22	10671.9	19258.2
[2-(hydroxymethyl)-5,5,8a-trimethyl-1,4,4a,6,7,8-hexahydronaphthalen-1-yl]methanol	[M-H]-	236.907	C15H26O2	Primary alcohols	KUTDAKOPPDXZDV-UHFFFAOYSA-N	OCC1=CCC2C(C)(C)CCCC2(C)C1CO				1.13937	1.11856	1.10941	0.981731	0.973702	0.991821	0.0478067	0.0766242	0.0743672	0.404071	0.352778	0.455681	0.166184	0.214073	0.0539495	0.026364	0.00565479	0.0200711	8342.5	9505.22	9331.57	9255.25
ethyl 2-(2-acetyl-3,5-dihydroxyphenyl)acetate	[M-H]-	237.069	C12H14O5	Alkyl-phenylketones	TURXCFUGBPBPRS-UHFFFAOYSA-N	O=C(OCC)CC=1C=C(O)C=C(O)C1C(=O)C				0.29754	0.710625	2.57051	2.38834	8.63921	3.61725	0.135879	0.350677	0.110315	0.0659933	0.00834175	0.0405195	0.106004	0.0622711	0.0852931	0.0438749	0.0897325	0.102307	1300.67	387	924.286	3343.38
Gly-Tyr	[M-H]-	237.088	C11H14N2O4	Dipeptides	XBGGUPMXALFZOT-UHFFFAOYNA-N	O=C(O)C(N=C(O)CN)CC1=CC=C(O)C=C1	HMDB0028853			0.383712	0.841975	2.85457	2.19429	7.43936	3.39033	0.0417762	0.36764	0.010835	0.0736509	0.000154883	0.00406662	0.323645	0.172652	0.342384	0.126169	0.298226	0.364493	10397.8	3989.78	8754.71	29681.4
1-(3-ethyl-2,4-dihydroxy-6-methoxyphenyl)butan-1-one	[M-H]-	237.114	C13H18O4		GRQAKVFPDMDUIF-UHFFFAOYSA-N	O=C(C1=C(O)C(=C(O)C=C1OC)CC)CCC				0.304562	1.4077	1.60097	4.62207	5.25665	1.13729	0.0357702	0.0807899	0.0179214	0.00381344	0.000686118	0.248177	0.62957	0.610192	0.174767	0.508508	0.278828	0.000188592	17745	5404.44	24979.7	28409.2
3-hydroxy-5,5,8a-trimethyl-3,4,4a,6,7,8-hexahydronaphthalene-2-carboxylic acid	[M-H]-	237.15	C14H22O3	Beta hydroxy acids and derivatives	LQZXAHKUYJVAAR-UHFFFAOYSA-N	O=C(O)C1=CC2(C)CCCC(C)(C)C2CC1O				0.144974	0.275216	0.374641	1.89839	2.5842	1.36126	0.0955517	0.163533	0.177814	0.213452	0.0493826	0.231659	0.228305	0.360977	0.0702728	0.0557484	0.0552112	0.038097	5043.83	731.222	1388.14	1889.62
(3R,4S)-4,6,8-trihydroxy-7-methoxy-3-methyl-3,4-dihydroisochromen-1-one	[M+FA-H]-	239.057	C11H12O6		ZLLQQKITWRWKTD-SPGJFGJESA-N	O=C1OC(C)C(O)C2=CC(O)=C(OC)C(O)=C12				0.814264	0.951503	1.13996	1.16854	1.39998	1.19806	0.236712	0.380184	0.2981	0.272089	0.121256	0.208169	0.0695784	0.0100303	0.00700004	0.0685871	0.0482446	0.0187497	5733.33	4668.44	5455.29	6535.75
2'-Hydroxyflavanone	[M-H]-	239.071	C15H12O3	Flavanone O-glycosides	KZKWCKFDCPVDFJ-UHFFFAOYNA-N	OC1=C(C=CC=C1)C1CC(=O)C2=C(O1)C=CC=C2				0.300312	1.28029	0.937508	4.26321	3.12178	0.732261	0.0017044	0.254188	0.350953	0.00668826	0.000688518	0.170984	0.268208	0.178841	0.00969688	0.202611	0.095025	0.0596776	3938.5	1182.78	5042.43	3692.38
2',4'-Dihydroxychalcone	[M+FA-H]-	239.072	C15H12O3		JUMSUVHHUVPSOY-RMKNXTFCSA-N	O=C(C=CC=1C=CC=CC1)C2=CC=C(O)C=C2O				0.46216	1.21852	2.18007	2.63658	4.71713	1.78911	0.0981646	0.298087	0.0141276	0.0273801	0.000397025	0.0223737	0.19219	0.0918186	0.193476	0.190596	0.183861	0.165747	5460.83	2523.78	6654.14	11905
CMPF	[M-H]-	239.093	C12H16O5	Furanoid fatty acids	WMCQWXZMVIETAO-UHFFFAOYSA-N	O=C(O)C1=C(OC(=C1C)CCC)CCC(=O)O				1.01051	0.535417	0.434399	0.529846	0.429879	0.811328	0.495328	0.27517	0.223057	0.20326	0.148051	0.309173	0.0805706	0.517699	0.111714	0.0815955	0.0816646	0.0210331	13706	13850.1	7338.43	5953.88
7-(2-hydroxypropan-2-yl)-1,4a-dimethyl-2,3,4,5,6,7,8,8a-octahydronaphthalen-1-ol	[M-H]-	239.202	C15H28O2	Eudesmane, isoeudesmane or cycloeudesmane sesquiterpenoids	LKKDASYGWYYFIK-UHFFFAOYSA-N	OC(C)(C)C1CCC2(C)CCCC(O)(C)C2C1				0.278832	0.156303	2.63138	0.560565	9.43715	16.8351	0.00165295	0.000407714	0.0214583	0.150969	0.000468871	0.00102917	0.232315	0.531158	0.143398	0.00565511	0.145373	0.220886	2714.5	756.889	424.286	7142.88
7,8-dimethylalloxazine (lumichrome)	[M-H]-	241.073	C12H10N4O2	Flavins	ZJTJUVIJVLLGSP-UHFFFAOYSA-N	OC=1N=C(O)C=2N=C3C=C(C(=CC3=NC2N1)C)C				0.581423	1.22019	2.66839	2.09862	4.58941	2.18687	0.0673013	0.269876	2.97786e-05	0.0230182	1.23936e-07	0.000210819	0.135379	0.0781961	0.167865	0.111546	0.153988	0.158222	3082.67	1792.33	3761.43	8225.75
Lapachol	[M-H]-	241.089	C15H14O3	Vitamin K compounds	CIEYTVIYYGTCCI-UHFFFAOYSA-N	O=C1C(O)=C(C(=O)C=2C=CC=CC12)CC=C(C)C				0.701433	0.959234	0.907836	1.36753	1.29426	0.946418	0.156389	0.455096	0.345185	0.22162	0.198142	0.431994	0.227233	0.0757684	0.00125008	0.0640897	0.0628007	0.0738654	21317.2	14952.6	20448.1	19352.5
Pyroglutamyl-Isoleucine	[M-H]-	241.119	C11H18N2O4	Peptides	MKCVLTRITQNGQI-UHFFFAOYNA-N	O=C(O)C(NC(=O)C1NC(=O)CC1)C(C)CC				0.348135	1.09422	0.784294	3.14309	2.25284	0.71676	0.0253456	0.383561	0.115527	0.0204074	0.0478508	0.115662	1.43132	0.282994	0.283452	1.16089	0.409664	0.4002	187487	65270.9	205153	147045
(Z)-2-octylpent-2-enedioic acid	[M-H]-	241.145	C13H22O4	Medium-chain fatty acids	NIXDINZDFZJZHG-LUAWRHEFSA-N	O=C(O)C(=CCC(=O)O)CCCCCCCC				0.561273	1.28395	2.26864	2.28756	4.04195	1.76693	0.0874442	0.267338	0.00144058	0.0327739	1.04363e-05	0.013597	0.161711	0.159011	0.141938	0.148827	0.148779	0.117919	3232.33	1814.22	4150.14	7333
Resveratrol 4'-Methyl Ether	[M-H]-	241.149	C15H14O3	Stilbenes	IHVRWFJGOIWMGC-NSCUHMNNSA-N	OC=1C=C(O)C=C(C=CC2=CC=C(OC)C=C2)C1				0.280354	1.20812	2.5017	4.30925	8.92334	2.07074	0.00423917	0.311855	0.00393657	0.00334343	6.67401e-06	0.00948673	0.259124	0.0446125	0.151542	0.150588	0.147631	0.129897	2576.5	722.333	3112.71	6445.62
8-acetamido-2-methyl-7-oxononanoic acid	[M-H]-	242.14	C12H21NO4	Medium-chain fatty acids	UALLEVOGEQZKSX-UHFFFAOYSA-N	O=C(O)C(C)CCCCC(=O)C(N=C(O)C)C				5.96245	1.38381	1.88069	0.232087	0.315421	1.35907	0.244789	0.282045	0.0787131	0.244511	0.253387	0.245093	0.0268872	0.0399166	0.0129664	0.0273169	0.00141562	0.0101898	230.833	1376.33	319.429	434.125
Cearoin	[M-H]-	242.981	C14H12O4	Benzophenones	NFJVELXCUBWAFL-UHFFFAOYSA-N	O=C(C=1C=CC=CC1)C=2C=C(O)C(OC)=CC2O				0.880862	0.955335	1.00861	1.08455	1.14503	1.05577	0.129884	0.372751	0.479331	0.195635	0.142032	0.358352	0.0987873	0.0183529	0.0481623	0.0126797	0.0371482	0.0188915	16614.7	14635.2	15872.6	16757.8
Flurbiprofen	[M-H]-	243.083	C15H13FO2	Biphenyls and derivatives	SYTBZMRGLBWNTM-UHFFFAOYNA-N	O=C(O)C(C=1C=CC(=C(F)C1)C=2C=CC=CC2)C	HMDB0014850			0.399264	0.900465	2.0797	2.25531	5.20885	2.30959	0.0357661	0.382934	0.000752076	0.0606785	4.60606e-06	0.000396651	0.190216	0.11433	0.156716	0.10472	0.150592	0.170448	3502	1398.22	3153.43	7283.12
suberosin	[M-H]-	243.103	C15H16O3	Coumarins and derivatives	RSZDAYHEZSRVHS-UHFFFAOYSA-N	O=C1OC=2C=C(OC)C(=CC2C=C1)CC=C(C)C				0.232417	2.25787	4.76836	9.71474	20.5164	2.11189	0.00131208	0.0853001	0.0057081	0.00478962	0.000213012	0.0431273	0.196921	0.351769	0.18425	0.158498	0.168831	0.157746	1812.83	421.333	4093.14	8644.25
Isoleucylisoleucine	[M-H]-	243.172	C12H24N2O3	Peptides	BCVIOZZGJNOEQS-UHFFFAOYNA-N	O=C(O)C(NC(=O)C(N)C(C)CC)C(C)CC	HMDB0028910			0.442546	2.08022	2.05131	4.70057	4.63524	0.986101	0.0995324	0.239793	0.00064745	0.100385	0.000121834	0.490999	0.551051	0.972201	0.514306	0.391718	0.452097	0.084713	38539.3	17055.4	80170.3	79056
beta-Hydroxymyristic acid	[M-H2O-H]-	243.197	C14H28O3	Long-chain fatty acids	ATRNZOYKSNPPBF-UHFFFAOYNA-N	O=C(O)CC(O)CCCCCCCCCCC	HMDB0010731			0.986534	0.85068	1.02377	0.862292	1.03774	1.20347	0.485791	0.279319	0.450723	0.347999	0.451231	0.164442	0.0844381	0.113928	0.00762316	0.00165928	0.000586317	0.0432733	8465.67	8351.67	7201.57	8666.88
Chlorothalonil-4-hydroxy	[M-H]-	244.908	C8HCl3N2O	Benzonitriles	MDQKYGOECVSPIW-UHFFFAOYSA-N	C(C1=C(C(C#N)=C(C(=C1Cl)Cl)O)Cl)#N				0.194251	0.294578	0.447417	1.51648	2.30329	1.51884	0.138117	0.204591	0.254528	0.203917	0.160438	0.3094	0.0997705	0.203537	0.029417	0.0108772	0.0210459	0.0112973	1316.17	255.667	387.714	588.875
Per?uoro-3,5-dioxahexanoic acid	[M-H]-	244.969	C4HF7O4	PFSA	GCSHTDCBGCURHU-UHFFFAOYSA-N	O=C(O)C(F)(F)OC(F)(F)OC(F)(F)F				0.491012	1.44104	2.54085	2.93483	5.17473	1.76321	0.0215778	0.190309	0.00177159	0.0125032	9.50725e-06	0.0264973	0.163849	0.117323	0.147746	0.104325	0.127156	0.117625	2055.17	1009.11	2961.57	5221.88
columbianetin	[M-H]-	245.082	C14H14O4	Angular furanocoumarins	YRAQEMCYCSSHJG-UHFFFAOYSA-N	O=C1OC2=C(C=C1)C=CC=3OC(CC32)C(O)(C)C				0.311927	0.909454	1.86007	2.9156	5.96316	2.04526	0.00661173	0.362294	0.000929883	0.00770242	3.39149e-07	0.000143723	0.299585	0.0799712	0.181346	0.176009	0.195386	0.198537	6584.17	2053.78	5988	12247
N-Acetyltryptophan	[2M-H]-	245.093	C13H14N2O3	N-acyl-alpha amino acids	DZTHIGRZJZPRDV-UHFFFAOYNA-N	O=C(O)C(N=C(O)C)CC1=CNC=2C=CC=CC21	HMDB0013713			0.674309	0.970826	1.89829	1.43973	2.81517	1.95534	0.114569	0.457387	0.000766827	0.139252	3.82131e-05	0.000850572	0.123406	0.055044	0.1469	0.05597	0.134227	0.154575	4027.5	2715.78	3910	7645.38
Santonin	[M-H]-	245.095	C15H18O3	Eudesmanolides, secoeudesmanolides, and derivatives	XJHDMGJURBVLLE-BOCCBSBMSA-N	O=C1C=CC2(C(=C1C)C3OC(=O)C(C)C3CC2)C				0.266071	1.45898	2.17312	5.48343	8.16747	1.48948	0.00597875	0.148316	0.0117906	0.00173795	5.45383e-05	0.085976	0.33743	0.318431	0.161001	0.239383	0.180903	0.0758399	5182	1378.78	7560.43	11261.1
7-DESHYDROXYPYROGALLIN-4-CARBOXYLIC ACID	[M-H]-	247.026	C12H8O6	Tropolones	XCSLJQFPTAZKDV-UHFFFAOYSA-N	O=C(O)C1=CC(=O)C(O)=C2C(O)=C(O)C=CC2=C1				0.573617	1.03233	0.862346	1.79969	1.50335	0.835339	0.0457289	0.438672	0.271246	0.0176669	0.0882931	0.1802	0.493252	0.059934	0.0400239	0.311267	0.11279	0.131167	20400.2	11701.9	21059.7	17592
Glu-Thr	[M-H]-	247.094	C9H16N2O6	Dipeptides	JSIQVRIXMINMTA-UHFFFAOYNA-N	O=C(O)CCC(N)C(O)=NC(C(=O)O)C(O)C	HMDB0028829			0.609534	1.0622	1.14776	1.74265	1.88301	1.08054	0.159516	0.43965	0.212634	0.163718	0.0577845	0.402893	0.239938	0.060597	0.0965561	0.165174	0.137238	0.0541585	18292.8	11150.1	19430.7	20995.8
Olivetonide	[M-H]-	247.094	C14H16O4		FIMFRMRZGBUYMV-UHFFFAOYSA-N	O=C1OC(=CC=2C=C(O)C=C(O)C12)CCCCC				0.172794	1.45036	2.363	8.39361	13.6753	1.62925	0.0015113	0.24355	0.024158	0.00801538	0.00014674	0.114656	0.22017	0.0688017	0.108176	0.127422	0.112729	0.0614037	1700.17	293.778	2465.86	4017.5
(3aR,5aR,9bR)-3a-hydroxy-5a,9-dimethyl-3-methylidene-4,5,6,7,8,9b-hexahydrobenzo[g][1]benzofuran-2-one	[M-H2O-H]-	247.17	C15H20O3	Eudesmanolides, secoeudesmanolides, and derivatives	XMPDAVDYIOMTLX-BPLDGKMQSA-N	O=C1OC2C3=C(C)CCCC3(C)CCC2(O)C1=C				1.10523	0.388558	0.551159	0.351565	0.498685	1.41847	0.416874	0.0541323	0.0967671	0.040457	0.0698915	0.14679	0.128208	0.476339	0.0892855	0.13761	0.0770294	0.0345562	5789.17	6398.33	2249.43	3190.75
Clothianidin	[M-H]-	248.001	C6H8ClN5O2S	2,5-disubstituted thiazoles	PGOOBECODWQEAB-UHFFFAOYSA-N	CN=C(NCC1=CN=C(Cl)S1)NN(=O)=O				0.302088	1.2031	1.01116	3.98261	3.34723	0.840462	0.0433826	0.360533	0.493188	0.0189112	0.0787695	0.381068	0.204193	0.1688	0.0339385	0.128342	0.0484173	0.0434682	2860.83	864.222	3441.86	2892.75
(2E,4E)-N-(2-methylpropyl)-6-thiophen-2-ylhexa-2,4-dienamide	[M-H]-	248.111	C14H19NOS	N-acyl amines	KNGBXFMEGLRFHV-PRKJJMSOSA-N	OC(=NCC(C)C)C=CC=CCC=1SC=CC1				0.24301	1.42862	0.800148	5.87883	3.29265	0.560086	0.0621432	0.269915	0.336105	0.0117864	0.0261693	0.10299	0.252579	0.440839	0.0547925	0.22251	0.0776982	0.109813	5309.33	1290.22	7585	4248.25
2,4-Dibromphenol	[M-H]-	248.856	C6H4Br2O	P-bromophenols	FAXWFCTVSHEODL-UHFFFAOYSA-N	C1=CC(=C(C=C1Br)Br)O				0.62733	1.22874	0.226127	1.95869	0.36046	0.184031	0.141332	0.330995	0.0195265	0.0384734	0.00171596	0.00377127	0.106454	0.0741083	0.0874777	0.0767535	0.0616379	0.097319	2960.17	1857	3637.29	669.375
Perfluoropropanesulfonic acid	[M+Na-2H]-	248.946	C3HF7O3S	PFSA	XBWQFDNGNOOMDZ-UHFFFAOYSA-N	O=S(=O)(O)C(F)(F)C(F)(F)C(F)(F)F				0.367141	1.10865	2.39858	3.01968	6.53312	2.16351	0.0241663	0.439933	0.00841251	0.0960599	3.83436e-05	0.0407445	0.577172	0.163351	0.433568	0.309011	0.400113	0.314999	22034.5	8089.78	24428.6	52851.5
13-methoxy-1,6-diazatetracyclo[7.6.1.0?,??.0??,??]hexadeca-3,5,7,9(16),10,12,14-heptaen-2-one	[M-H]-	249.067	C15H10N2O2	Indolonaphthyridine alkaloids	OWCRARVHWCCRAG-UHFFFAOYSA-N	O=C1C=CC2=NC=CC=3C4=CC=C(OC)C=C4N1C23				0.223344	1.50259	0.935516	6.72769	4.18867	0.622602	0.000589442	0.276586	0.423962	0.0348368	0.00555599	0.226947	0.252878	0.258614	0.0101842	0.145141	0.0790009	0.0590176	3102.83	693	4662.29	2902.75
8-hydroxy-11-(hydroxymethyl)-1,5,11-trimethyltricyclo[6.2.1.0?,?]undec-2-en-9-one	[M-H]-	249.085	C15H22O3	Tertiary alcohols	LUADJIBUFOIMNV-UHFFFAOYSA-N	O=C1CC2(C3=CCC(C)C3CC1(O)C2(C)CO)C				2.38389	0.737719	0.833905	0.30946	0.349808	1.13038	0.185112	0.138521	0.330476	0.124057	0.125016	0.377592	0.087567	0.0637174	0.0162749	0.0645213	0.0345145	0.00932745	485.667	1157.78	358.286	405
2-[(3S)-3-hydroxy-4a,8-dimethyl-2,3,4,5,6,7-hexahydro-1H-naphthalen-2-yl]prop-2-enoic acid	[M-H]-	249.15	C15H22O3	Eudesmane, isoeudesmane or cycloeudesmane sesquiterpenoids	MMLPRYWSGSVRRN-QRJNDHJOSA-N	O=C(O)C(=C)C1CC2=C(C)CCCC2(C)CC1O				0.173986	0.943447	1.22234	5.42255	7.0255	1.29561	0.00079812	0.418943	0.231417	0.000189171	4.2134e-05	0.142031	0.515791	0.0379952	0.0775273	0.317543	0.205834	0.0445765	10368.7	1804	9782.29	12674
2-[(2S,4aR,8aS)-2-hydroxy-4a-methyl-8-methylidene-3,4,5,6,7,8a-hexahydro-1H-naphthalen-2-yl]prop-2-enoic acid	[M-H]-	249.15	C15H22O3	Eudesmane, isoeudesmane or cycloeudesmane sesquiterpenoids	WQMBCGHXXVLQTE-CFVMTHIKSA-N	O=C(O)C(=C)C1(O)CCC2(C)CCCC(=C)C2C1				0.375981	1.20873	0.663965	3.21488	1.76595	0.549306	0.102712	0.353073	0.139225	0.0599023	0.202777	0.0914509	0.36879	0.324563	0.110486	0.326683	0.0830327	0.17148	10229.8	3846.22	12365.1	6792.25
2-[(1S,2S,4aR,8aS)-1-hydroxy-4a-methyl-8-methylidene-1,2,3,4,5,6,7,8a-octahydronaphthalen-2-yl]prop-2-enoic acid	[M-H]-	249.15	C15H22O3	Eudesmane, isoeudesmane or cycloeudesmane sesquiterpenoids	QTSQCCVLTMKKDP-SFDCQRBFSA-N	O=C(O)C(=C)C1CCC2(C)CCCC(=C)C2C1O				0.934066	0.995351	1.16481	1.06561	1.24703	1.17025	0.322106	0.487908	0.179647	0.326876	0.0715879	0.160155	0.0429086	0.0992938	0.0259794	0.0281697	0.0605992	0.013194	12860.5	12012.6	12800.7	14980
Phenylacetylaspartic acid	[M-H]-	250.071	C12H13NO5	Amino acids	SVFKZPQPMMZHLZ-UHFFFAOYNA-N	O=C(O)CC(NC(=O)CC1=CC=CC=C1)C(=O)O				0.170875	0.801732	2.7125	4.69191	15.8741	3.3833	0.00910957	0.295526	0.0182794	0.000508243	0.000140621	0.00438619	0.154377	0.0803641	0.0860124	0.0826919	0.102219	0.117803	1320	225.556	1058.29	3580.5
Dimethachlor OXA	[M-H]-	250.108	C13H17NO4	Alpha amino acids and derivatives	MHGMSAFPNAKIRZ-UHFFFAOYSA-N	COCCN(C(=O)C(O)=O)C1=C(C)C=CC=C1C				0.298878	0.87265	1.97452	2.91975	6.60644	2.26267	0.00384944	0.343689	0.0348481	0.012857	0.000281236	0.0168108	0.261798	0.11657	0.152008	0.139383	0.162637	0.162341	4145.5	1239	3617.57	8185.38
(2Z)-2-benzylidene-6-methoxy-1-benzofuran-3(2H)-one	[M-H]-	251.071	C16H12O3	Aurone flavonoids	LKWWJGGLULNRBP-DHDCSXOGSA-N	O=C1C(OC2=CC(OC)=CC=C21)=CC=3C=CC=CC3				0.372305	1.74767	1.49435	4.69418	4.01378	0.855054	0.00503555	0.176503	0.042733	0.024987	0.000340116	0.360805	0.199195	0.232176	0.0752532	0.115579	0.095115	0.0014695	2079.83	774.333	3634.86	3108
(2R)-7-hydroxy-8-(2-hydroxyethyl)-5-methoxy-2-methyl-2,3-dihydrochromen-4-one	[M-H]-	251.093	C13H16O5	Chromones	MFMBOHMTFYYVAI-SSDOTTSWSA-N	O=C1C=2C(OC)=CC(O)=C(C2OC(C)C1)CCO				0.671413	1.00269	0.994979	1.4934	1.48192	0.992313	0.0904347	0.49604	0.493293	0.00501835	0.0338227	0.483769	0.089449	0.0118555	0.00664421	0.0685542	0.0312672	0.00312648	1568.5	1053.11	1572.71	1560.62
(8aR,12S,12aR)-12-hydroxy-4-methyl-4,5,6,7,8,8a,12,12a-octahydro-1H-3-benzoxecine-2,9-dione	[M+K-2H]-	251.129	C14H20O4	Oxocins	WTQWDNIIFGEBSZ-ROAVRGLVSA-N	O=C1OC(C)CCCCC2C(=O)C=CC(O)C2C1				0.662121	0.9295	1.87598	1.40382	2.83328	2.01826	0.0819126	0.380254	0.0460987	0.0237074	0.00229543	0.0173006	0.143839	0.10944	0.100376	0.0744919	0.102002	0.0907252	2884.5	1909.89	2681.14	5411.25
3,8-dihydroxy-3,8-dimethyl-5-propan-2-ylidene-1,2,3a,4,7,8a-hexahydroazulen-6-one	[M-H]-	251.165	C15H24O3	Guaianes	TXIKNNOOLCGADE-UHFFFAOYSA-N	O=C1C(=C(C)C)CC2C(CCC2(O)C)C(O)(C)C1				0.128654	0.97986	1.12583	7.61626	8.75089	1.14897	0.010486	0.482534	0.37099	0.000899106	1.90079e-06	0.292277	0.313581	0.00798432	0.0156184	0.21361	0.129617	0.0134075	4497	578.556	4406.43	5062.88
7,2'-Dihydroxyflavone	[M-H]-	253.051	C15H10O4		NUGPQONICGTVNA-UHFFFAOYSA-N	O=C1C=C(OC2=CC(O)=CC=C12)C=3C=CC=CC3O				0.497918	0.895713	0.402082	1.79892	0.807526	0.448895	0.0255553	0.404267	0.00644444	0.114719	0.225967	0.0682522	0.350908	0.0163186	0.190916	0.189541	0.0336735	0.161049	13367	6655.67	11973	5374.62
7,4'-Dihydroxyflavone	[M-H]-	253.087	C15H10O4	Flavones	LCAWNFIFMLXZPQ-UHFFFAOYSA-N	O=C1C=C(OC2=CC(O)=CC=C12)C=3C=CC(O)=CC3				0.366271	0.822564	3.44021	2.24578	9.39254	4.1823	0.0667115	0.339762	0.00253065	0.0551616	2.21501e-05	0.000390243	0.294499	0.19002	0.334462	0.137556	0.299856	0.406455	8043.83	2946.22	6616.57	27672.5
Phomalone	[M+K-2H]-	253.109	C13H18O5		PTBQWWHUOMDVFS-UHFFFAOYSA-N	O=C(C1=C(O)C(=C(O)C=C1OC)CCO)CCC				0.0892087	0.872117	2.39323	9.77613	26.8273	2.74416	0.000451983	0.343904	0.00773448	0.000185777	5.79767e-06	0.00218845	0.438417	0.221842	0.198425	0.206025	0.214897	0.211684	5581.17	497.889	4867.43	13357
7,8-Dihydroxyflavone	[M-2H]-	253.129	C15H10O4	Flavones	COCYGNDCWFKTMF-UHFFFAOYSA-N	O=C1C=C(OC2=C(O)C(O)=CC=C12)C=3C=CC=CC3				0.432189	1.40445	2.02526	3.24961	4.68606	1.44204	0.121339	0.26337	0.00619355	0.0717087	0.0015793	0.154027	0.236431	0.159143	0.224083	0.149879	0.188217	0.163828	7289	3150.22	10237	14762.1
3,7-Dihydroxyflavone	[M-H]-	253.139	C15H10O4	Flavonols	UWQJWDYDYIJWKY-UHFFFAOYSA-N	O=C1C(O)=C(OC2=CC(O)=CC=C12)C=3C=CC=CC3				0.989996	0.907245	0.950205	0.916413	0.959806	1.04735	0.46983	0.27693	0.35102	0.266353	0.361136	0.371672	0.0612227	0.109392	0.0843059	0.118157	0.046996	0.0177981	31755	31437.3	28809.6	30173.8
3-hydroxy-1a,5-bis(hydroxymethyl)-5,6b-dimethyl-1,3,3a,4,6,6a-hexahydrocyclopropa[e]inden-2-one	[M-H]-	253.145	C14H22O4	Cyclic alcohols and derivatives	CUAPOUHDJKWLOB-UHFFFAOYSA-N	O=C1C(O)C2CC(C)(CO)CC2C3(C)CC13CO				1.19784	0.63117	1.66728	0.526923	1.39191	2.64158	0.403687	0.0919697	0.0988511	0.228052	0.275362	0.0216537	0.0520613	0.177098	0.0523657	0.0339636	0.0237923	0.0847229	1708.17	2046.11	1078.14	2848
9-Trans-Palmitelaidic acid	[M-H]-	253.217	C16H30O2	Long-chain fatty acids	SECPZKHBENQXJG-BQYQJAHWSA-N	CCCCCC\C=C\CCCCCCCC(O)=O				0.703438	0.538108	1.7457	0.764969	2.48166	3.24414	0.110589	0.0138423	0.0427497	0.229935	0.0049951	0.00306378	0.294501	0.817763	0.30411	0.110139	0.27623	0.43127	22012.8	15484.7	11845.3	38427.8
methyl 2-[(2,3-dihydroxybenzoyl)amino]-3-hydroxypropanoate	[M-H]-	254.032	C11H13NO6	Hippuric acids and derivatives	NQIZIOGKLJAGSU-UHFFFAOYSA-N	O=C(OC)C(N=C(O)C=1C=CC=C(O)C1O)CO				0.531949	0.736364	0.403268	1.38428	0.758096	0.547648	0.0567007	0.217354	0.0246849	0.221977	0.281915	0.109212	0.184612	0.127439	0.103894	0.0792039	0.0122378	0.0766119	4092.5	2177	3013.57	1650.38
Piscidic Acid	[M-H]-	255.051	C11H12O7	Phenylpropanoic acids	TUODPMGCCJSJRH-UHFFFAOYSA-N	O=C(O)C(O)C(O)(C(=O)O)CC1=CC=C(O)C=C1	HMDB0030809			0.416412	5.9067	2.13822	14.1847	5.13487	0.362	0.12043	0.177286	0.109756	0.0991623	0.00926963	0.202751	0.046854	0.275143	0.028957	0.0781126	0.038824	0.0444899	327.667	136.444	1935.43	700.625
phenylglucoside	[M-H]-	255.087	C12H16O6	Phenolic glycosides	NEZJDVYDSZTRFS-RMPHRYRLSA-N	OCC1OC(OC=2C=CC=CC2)C(O)C(O)C1O				0.227617	1.32245	3.16344	5.80996	13.8981	2.39211	0.00553861	0.241027	0.000452146	0.00170087	3.89036e-07	0.00141136	0.247179	0.121777	0.186798	0.148794	0.173648	0.165598	2588.17	589.111	3422.71	8187.5
Phenyl-beta-glucopyranoside	[M-H]-	255.087	C12H16O6	Phenolic glycosides	NEZJDVYDSZTRFS-UHFFFAOYNA-N	OCC1OC(OC=2C=CC=CC2)C(O)C(O)C1O				0.737924	0.855599	0.591431	1.15947	0.801479	0.691248	0.364005	0.4206	0.276177	0.398153	0.369288	0.185624	0.0606158	0.18522	0.054807	0.0899254	0.000716852	0.0476044	7030.83	5188.22	6015.57	4158.25
DL-Liquiritigenin	[M-H]-	255.122	C15H12O4	Flavanones	FURUXTVZLHCCNA-UHFFFAOYSA-N	O=C1C2=CC=C(O)C=C2OC(C3=CC=C(O)C=C3)C1				0.144193	0.869182	2.65179	6.02789	18.3905	3.0509	0.00200854	0.330464	0.0187844	2.08269e-05	0.000154192	0.00642662	0.644728	0.179916	0.304985	0.379064	0.36143	0.327706	16054.8	2315	13954.6	42574
(6E)-2,6,10-trimethyldodeca-6,11-diene-2,3,10-triol	[M-3H]-	255.197	C15H28O3	Sesquiterpenoids	BGUYVWYUIXKRDO-XYOKQWHBSA-N	OC(CCC(=CCCC(O)(C=C)C)C)C(O)(C)C				0.188217	0.185635	0.502781	0.986286	2.67129	2.70843	0.0891651	0.120015	0.218992	0.481923	0.00448429	0.0117301	0.215919	0.467795	0.0546948	0.0197256	0.0652518	0.0989817	5528.5	1040.56	1026.29	2779.62
ISOPALMITIC ACID	[M-H]-	255.233	C16H32O2	Long-chain fatty acids	ZONJATNKKGGVSU-UHFFFAOYSA-N	O=C(O)CCCCCCCCCCCCC(C)C	HMDB0031068			1.79233	1.34928	1.98276	0.752809	1.10625	1.46949	0.0514104	0.111964	0.00318763	0.163724	0.330788	0.0304027	0.220791	0.28568	0.130425	0.0521137	0.0246182	0.100504	2927.17	5246.44	3949.57	5803.88
2'-O-Methylcytidine	[M+K-2H]-	256.094	C10H15N3O5	Pyrimidine nucleosides	RFCQJGFZUQFYRF-UHFFFAOYNA-N	N=C1N=C(O)N(C=C1)C2OC(CO)C(O)C2OC				0.277613	1.13431	1.50938	4.08592	5.43698	1.33066	0.000533369	0.356363	0.0203218	0.00722165	1.36133e-05	0.14942	0.534729	0.214546	0.1664	0.352797	0.245379	0.0738001	12584.7	3493.67	14274.9	18995
9-Methoxy-2,2-dimethyl-2,6-dihydro-pyrano[3,2-c]quinolin-5-one	[M-H]-	256.098	C15H15NO3	Pyranoquinolines	IXRKDGGGFFCRIR-UHFFFAOYSA-N	OC1=NC=2C=CC(OC)=CC2C=3OC(C=CC13)(C)C				0.2635	1.04488	1.37111	3.96537	5.20344	1.31222	0.000229135	0.457119	0.0268164	0.0187517	3.34936e-06	0.193304	0.458112	0.070666	0.128389	0.244406	0.196937	0.0578558	8541	2250.56	8924.29	11710.6
norlichexanthone	[M-H]-	257.046	C14H10O5	Xanthones	AQZHBCDRWFMXIN-UHFFFAOYSA-N	O=C1C=2C(O)=CC(O)=CC2OC3=CC(O)=CC(=C13)C				0.501753	0.894495	1.32803	1.78274	2.64677	1.48467	0.00189041	0.239066	0.0190954	0.00352631	3.00382e-06	0.00185922	0.407199	0.0541701	0.134143	0.21516	0.193697	0.156377	10808.3	5423.11	9668	14353.8
2'-O-Methyluridine	[M-H]-	257.078	C10H14N2O6	Pyrimidine nucleosides	SXUXMRMBWZCMEN-UHFFFAOYNA-N	O=C1N=C(O)C=CN1C2OC(CO)C(O)C2OC				0.432286	1.26477	1.16479	2.92576	2.6945	0.920955	0.0224352	0.243536	0.207223	0.00788095	0.00029264	0.359114	0.687338	0.795742	0.0779445	0.576927	0.3166	0.107617	35625.3	15400.3	45057.7	41496.1
2',4',6'-Trihydroxydihydrochalcone	[M-H]-	257.082	C15H14O4		QWQGMMRHTWIOGH-UHFFFAOYSA-N	O=C(C=1C(O)=CC(O)=CC1O)CCC=2C=CC=CC2				0.417325	1.36053	0.813427	3.26012	1.94915	0.597876	0.0442903	0.207783	0.131555	0.0216627	0.0791984	0.0762329	0.818386	0.923328	0.141909	0.826786	0.243007	0.365874	72055	30070.3	98032.9	58611.5
2,2-dimethyl-5-oxo-2,3,4,5-tetrahydroindeno[1,2-b]pyran-6-carboxylic acid	[M+FA-H]-	257.094	C15H14O4	Indenes and isoindenes	SRAZIDLUTMRWNZ-UHFFFAOYSA-N	O=C(O)C1=CC=CC=2C=3OC(C)(C)CCC3C(=O)C12				0.180418	1.24228	2.13642	6.88559	11.8415	1.71975	0.00052491	0.234478	0.00657871	0.000360728	5.93854e-06	0.0222743	0.422044	0.115424	0.195788	0.244269	0.225299	0.153279	6866.17	1238.78	8529.71	14669
2-methoxy-5-methyl-3-(2-methylbut-3-en-2-yl)chromen-4-one	[M-H]-	257.118	C16H18O3	2-methoxychromones	WAPMVTHIMHEOAB-UHFFFAOYSA-N	O=C1C=2C(OC(OC)=C1C(C=C)(C)C)=CC=CC2C				0.195423	0.967715	3.22471	4.9519	16.5012	3.33229	0.000738713	0.46131	0.000344162	0.00270703	4.61713e-07	0.000199043	0.366292	0.0117275	0.28032	0.159343	0.251837	0.300661	5275.17	1030.89	5104.86	17010.9
2-Thiocytidine	[M+K-2H]-	258.055	C9H13N3O4S	Pyrimidine nucleosides	RHFUOMFWUGWKKO-UHFFFAOYNA-N	N=C1N=C(S)N(C=C1)C2OC(CO)C(O)C2O				0.606205	0.911073	0.671251	1.50291	1.1073	0.73677	0.0207144	0.333261	0.031109	0.0231998	0.2712	0.0342676	0.618293	0.0295764	0.227327	0.365339	0.0837864	0.232065	51193	31033.4	46640.6	34363.4
1,4-Chrysenequinone	[M-H]-	258.069	C18H10O2	NA	UORKIKBNUWJNJF-UHFFFAOYSA-N	C1=CC=C2C(=C1)C=CC3=C2C=CC=4C(C=CC(C34)=O)=O				0.479887	1.26603	1.02001	2.63818	2.12551	0.805673	0.0652746	0.168978	0.447352	0.0198892	0.0370167	0.156707	0.249516	0.300364	0.0163541	0.256693	0.10234	0.0708127	8120.67	3897	10281	8283.12
(Z)-2-methyl-4-[(2R,3R,4S,5S,6R)-3,4,5-trihydroxy-6-(hydroxymethyl)oxan-2-yl]oxybut-2-enenitrile	[M-H2O-H]-	258.098	C11H17NO6	Fatty acyl glycosides of mono- and disaccharides	ZMELGIPFIBWPHX-GMLQCYRESA-N	N#CC(=CCOC1OC(CO)C(O)C(O)C1O)C				0.351966	1.48844	4.10182	4.22894	11.654	2.75577	0.15466	0.297018	0.00209321	0.046385	1.43799e-05	0.00486154	0.190861	0.151505	0.271629	0.159111	0.245863	0.257031	4391.83	1545.78	6537	18014.5
alpha-D-Galactose-1-phosphate	[M-H]-	259.022	C6H13O9P	Monosaccharide phosphates	HXXFSFRBOHSIMQ-FPRJBGLDSA-N	OC[C@H]1O[C@H](OP(O)(O)=O)[C@H](O)[C@@H](O)[C@H]1O				0.70896	0.753637	1.25997	1.06302	1.77721	1.67185	0.0658587	0.0921505	0.119387	0.401313	0.00649693	0.0130103	0.952962	1.75783	0.419114	0.0107481	0.546159	0.54869	216307	153353	163017	272540
Peucenin	[M+Na-2H]-	259.074	C15H16O4	Chromones	DTNGBIGBPPPNNB-UHFFFAOYSA-N	O=C1C=C(OC2=CC(O)=C(C(O)=C12)CC=C(C)C)C				0.479397	1.13655	0.624767	2.3708	1.30323	0.549703	0.122755	0.328767	0.0479499	0.0664892	0.343341	0.0219711	0.2596	0.0988678	0.118635	0.27982	0.0420882	0.181163	15271.5	7321.11	17356.9	9541.12
2-(5-formyl-3,4-dihydro-2,2-dimethyl-2H-pyran-6-yl)-Benzoic acid	[M-H]-	259.109	C15H16O4	Cinnamaldehydes	PRIHHXHWVNIQPJ-UHFFFAOYSA-N	O=CC1=C(OC(C)(C)CC1)C=2C=CC=CC2C(=O)O				0.766176	3.46455	2.41025	4.52187	3.14581	0.695688	0.378445	0.0583561	0.0417301	0.0290123	0.0316162	0.228205	0.0302374	0.385774	0.0758196	0.148201	0.0651333	0.0562043	1449.33	1110.44	5021.29	3493.25
1-(1-hydroxybutyl)-1,3,4,5,6,7-hexahydro-2-benzofuran-4,5,6,7-tetrol	[M-H]-	259.119	C12H20O6	Isobenzofurans	TWDKEWYUAIMHMA-UHFFFAOYSA-N	OC1C2=C(C(O)C(O)C1O)C(OC2)C(O)CCC				0.138334	0.785291	6.48814	5.67679	46.902	8.26207	0.000432348	0.26273	0.000260019	0.00480753	2.87852e-06	7.64251e-05	0.669945	0.355163	0.708591	0.257402	0.580197	0.78457	13794.3	1908.22	10832.6	89499.5
4-methoxy-6-[2-(4-methoxyphenyl)ethyl]pyran-2-one	[M-H]-	259.119	C15H16O4	Kavalactones	CZCOHVXNUPVUBC-UHFFFAOYSA-N	O=C1OC(=CC(OC)=C1)CCC2=CC=C(OC)C=C2				0.229101	1.03989	4.70274	4.539	20.5269	4.52235	0.000500586	0.4526	0.00283899	0.000967697	6.39071e-05	0.00169169	0.27646	0.00337247	0.229261	0.142821	0.209621	0.276363	3166	725.333	3292.29	14888.9
gamma-Glutamylleucine	[M-H]-	259.13	C11H20N2O5	Dipeptides	MYFMARDICOWMQP-UHFFFAOYNA-N	O=C(O)C(N=C(O)CCC(N)C(=O)O)CC(C)C	HMDB0011171			0.637175	1.43235	1.72443	2.24797	2.70637	1.20392	0.210691	0.141442	0.0454819	0.0589858	0.0168404	0.265728	0.710646	1.65094	0.871533	0.793899	0.750393	0.473471	194925	124201	279200	336134
3-hydroxy-2-octylpentanedioic acid	[M-H]-	259.155	C13H24O5	Medium-chain hydroxy acids and derivatives	ROYIOVVKJBERGN-UHFFFAOYSA-N	O=C(O)CC(O)C(C(=O)O)CCCCCCCC				0.234901	1.03872	2.23488	4.42197	9.51415	2.15156	0.00732553	0.471654	0.0208048	0.0228535	5.39043e-05	0.0287828	0.304748	0.0321263	0.152111	0.160291	0.162072	0.110789	3686.67	866	3829.43	8239.25
4-Thiouridine	[M-H]-	261.054	C9H12N2O5S	Pyrimidine nucleosides	ZLOIGESWDJYCTF-UHFFFAOYNA-N	O=C1N=C(S)C=CN1C2OC(CO)C(O)C2O				3.58818	2.72024	1.13417	0.758112	0.316087	0.416939	0.134256	0.0282626	0.406446	0.34603	0.114592	0.0363366	0.214909	0.278386	0.00144837	0.0276928	0.0566629	0.0751733	851.5	3055.33	2316.29	965.75
Indarubicin	[M-H]-	261.067	C16H10N2O2	Indolines	CRDNMYFJWFXOCH-UHFFFAOYSA-N	O=C1C=2C=CC=CC2NC1=C3C(O)=NC=4C=CC=CC43				0.585565	1.08527	1.07957	1.85337	1.84365	0.994756	0.117095	0.382123	0.303272	0.0836733	0.0444936	0.489673	0.366701	0.244383	0.0634386	0.242666	0.162591	0.0278391	27257.8	15961.2	29582	29426.9
Asp-Glu	[M+Na-2H]-	261.073	C9H14N2O7	Dipeptides	CKAJHWFHHFSCDT-UHFFFAOYNA-N	O=C(O)CCC(N=C(O)C(N)CC(=O)O)C(=O)O	HMDB0028752			0.337261	0.780782	0.626673	2.31507	1.85812	0.802623	0.0181881	0.256217	0.0784251	0.0365622	0.0474945	0.207463	0.306061	0.113613	0.0920881	0.171167	0.0677727	0.0655978	7496.33	2528.22	5853	4697.75
9-(2,3-dihydroxypropoxy)-9-oxononanoic acid	[M-H]-	261.135	C12H22O6		BQRISQXLSXCXSC-UHFFFAOYSA-N	O=C(O)CCCCCCCC(=O)OCC(O)CO				0.334451	0.660005	1.04675	1.9734	3.12974	1.58597	0.0590221	0.16187	0.432596	0.213159	0.03039	0.108006	0.57385	0.717096	0.126127	0.216858	0.251172	0.251936	36677	12266.7	24207	38391.5
Prolylyphenylalanine	[M-H]-	261.124	C14H18N2O3	Dipeptides	IWIANZLCJVYEFX-UHFFFAOYSA-N	O=C(O)C(N=C(O)C1NCCC1)CC=2C=CC=CC2	HMDB11179			0.652826	4.73568	3.12486	7.25412	4.78667	0.659855	0.149357	0.13109	0.00124228	0.0659561	0.000111528	0.284009	0.162666	0.893634	0.285238	0.238552	0.230826	0.0365117	5796.33	3784	27449.6	18112.8
3-methoxy-2-(3-methylbut-2-enyl)-5-pentylphenol	[2M-H]-	261.178	C17H26O2	Methoxyphenols	FCNLMUQPSJEBQE-UHFFFAOYSA-N	OC=1C=C(C=C(OC)C1CC=C(C)C)CCCCC				0.508011	0.913108	1.15113	1.79742	2.26595	1.26067	0.014313	0.328962	0.0744601	0.0482214	0.00113089	0.0902682	0.527558	0.243539	0.147316	0.298806	0.244342	0.148095	29893.5	15186.2	27296	34411.2
4:2 Fluorotelomer alcohol	[M-H]-	263.012	C6H5F9O	PFSA	JCMNMOBHVPONLD-UHFFFAOYSA-N	FC(F)(F)C(F)(F)C(F)(F)C(F)(F)CCO				0.795202	1.54662	2.4981	1.94494	3.14147	1.6152	0.228415	0.0940905	4.92676e-05	0.0208947	1.7827e-06	0.00786535	0.0706538	0.228983	0.119473	0.10429	0.108168	0.0775047	2019.33	1605.78	3123.14	5044.5
4-hydroxy-3-[(4-hydroxy-6-methyl-2-oxopyran-3-yl)methyl]-6-methylpyran-2-one	[M-H]-	263.056	C13H12O6	Pyranones and derivatives	DVLLGHPCJPEUHA-UHFFFAOYSA-N	O=C1OC(=CC(O)=C1CC=2C(=O)OC(=CC2O)C)C				0.196138	3.08027	0.499704	15.7046	2.54772	0.162227	0.0338853	0.189683	0.133871	0.0652701	0.0547191	0.100265	0.165407	0.467019	0.0579974	0.164485	0.037181	0.117035	1973.67	387.111	6079.43	986.25
abscisic acid	[3M-H]-	263.067	C15H20O4	Abscisic acids and derivatives	JLIDBLDQVAYHNE-YKALOCIXSA-N	O=C(O)C=C(C=CC1(O)C(=CC(=O)CC1(C)C)C)C	HMDB0036093			2.08747	1.77163	1.33655	0.848695	0.640273	0.754421	0.0760551	0.110829	0.0962358	0.347714	0.121556	0.207505	0.231309	0.251431	0.0548996	0.0927991	0.0429906	0.022766	2446.5	5107	4334.29	3269.88
Glutamyl-S-methylcysteine	[M-3H]-	263.07	C9H16N2O5S	Peptides	UPCDLBPYWXOCOK-UHFFFAOYNA-N	O=C(O)C(N)CCC(=O)NC(C(=O)O)CSC				0.576101	1.18812	1.04861	2.06235	1.82018	0.882574	0.16081	0.354621	0.414279	0.12182	0.0922848	0.368304	0.17165	0.124429	0.0415142	0.136477	0.0913777	0.00512704	9889.67	5697.44	11750.1	10370.4
DAH-3-Keto-4-en	[M-H]-	263.144	C19H20O	Linear diarylheptanoids	UDNMYDZHPMNIEQ-RIYZIHGNSA-N	O=C(C=CCCC=1C=CC=CC1)CCC=2C=CC=CC2				0.23242	1.61278	2.10351	6.93905	9.05043	1.30427	0.0100329	0.233679	0.057156	0.0207046	0.000698914	0.284353	0.256888	0.167763	0.101413	0.206445	0.140842	0.00318562	3359.33	780.778	5417.86	7066.38
?-CEHC	[M-H]-	263.2	C15H20O4	1-benzopyrans	VMJQLPNCUPGMNQ-UHFFFAOYSA-N	O=C(O)CCC1(OC=2C(=CC(O)=C(C2C)C)CC1)C				0.139582	1.30819	1.37862	9.37217	9.87677	1.05384	0.00275052	0.284301	0.182118	0.00447268	0.000259345	0.44401	0.222565	0.0769345	0.0373047	0.117934	0.0938901	0.0117903	2244	313.222	2935.57	3093.62
ANISOMYCIN	[M-H]-	264.124	C14H19NO4	Anisoles	YKJYKKNCCRKFSL-BFHYXJOUSA-N	O=C(OC1C(O)CNC1CC2=CC=C(OC)C=C2)C				0.201208	1.47946	1.75678	7.35285	8.73117	1.18745	0.00153116	0.161359	0.110174	0.0012333	0.00188713	0.330224	0.535746	0.602497	0.100338	0.385173	0.213695	0.0267978	11815.8	2377.44	17481	20757.9
N-Carbobenzyloxyleucine	[M-2H]-	264.124	C14H19NO4	Leucine and derivatives	USPFMEKVPDBMCG-UHFFFAOYNA-N	O=C(O)C(N=C(O)OCC=1C=CC=CC1)CC(C)C				0.113065	1.12005	3.74788	9.90624	33.148	3.34617	0.0730924	0.449496	0.0327144	0.037451	0.0010056	0.0273972	0.246014	0.0735901	0.173811	0.128812	0.161672	0.162669	2530.5	286.111	2834.29	9484
(E)-5-(4-methoxy-5-methyl-6-oxopyran-2-yl)-3-methylhex-4-enoic acid	[M+K-2H]-	265.108	C14H18O5	Medium-chain fatty acids	MPAYQRIVOSEDQH-WEVVVXLNSA-N	O=C1OC(=CC(OC)=C1C)C(=CC(C)CC(=O)O)C				0.237429	1.01709	1.17522	4.28379	4.94979	1.15547	0.000219603	0.470238	0.210257	0.000380689	3.20921e-05	0.244608	0.405991	0.10137	0.059862	0.239386	0.156903	0.0695234	6656.5	1580.44	6770.29	7822.88
conocarpan	[M-H]-	265.121	C18H18O2	2-arylbenzofuran flavonoids	GXJSAHXNLJFDPO-CGBXWHSCSA-N	OC1=CC=C(C=C1)C2OC3=CC=C(C=CC)C=C3C2C				0.296938	2.10053	1.96899	7.07396	6.63098	0.937379	0.0134165	0.206111	0.00297517	0.0531181	6.26884e-06	0.453785	0.758559	0.985264	0.476383	0.433008	0.477667	0.0971682	37045.5	11000.2	77815.1	72942.2
1,9b-dihydroxy-6,6,9a-trimethyl-1,5,5a,7,8,9-hexahydrobenzo[e][2]benzofuran-3-one	[M-H]-	265.138	C15H22O4	Naphthofurans	XLGNZQXMDVSKOV-UHFFFAOYSA-N	O=C1OC(O)C2(O)C1=CCC3C(C)(C)CCCC32C				0.350373	0.855196	3.27732	2.44082	9.35381	3.83224	0.0189931	0.338712	0.000114126	0.0179039	7.67067e-08	1.0843e-05	0.294642	0.137378	0.256452	0.160656	0.232992	0.290323	4623.33	1619.89	3953.86	15152.1
(1S,8R,9R)-8-hydroxy-4-(propan-2-ylidene)-10-oxatricyclo[7.2.1.01,5]dodecane-8-carboxylic acid	[M+FA-H]-	265.14	C15H22O4	Alpha hydroxy acids and derivatives	IOYVXXQKVQKQIG-ZJPTYJIISA-N	O=C(O)C1(O)CCC2C(=C(C)C)CCC32COC1C3				0.298896	1.39507	1.77166	4.66741	5.92736	1.26995	0.0200791	0.129147	0.00560931	0.00439714	0.000117984	0.141081	0.292644	0.316541	0.121342	0.234558	0.150071	0.0536141	3918.5	1171.22	5466.57	6942.25
3-hydroxy-4-(2-hydroxy-6-methylheptan-2-yl)benzoic acid	[M-H]-	265.145	C15H22O4	Sesquiterpenoids	VZXPWVDKXCYHSI-UHFFFAOYSA-N	O=C(O)C1=CC=C(C(O)=C1)C(O)(C)CCCC(C)C				1.46789	1.16945	1.16292	0.79669	0.792238	0.994412	0.0286339	0.279225	0.209091	0.140769	0.078595	0.489902	0.351825	0.122595	0.0832906	0.197419	0.0773711	0.00553972	13633.5	20012.4	15943.7	15854.6
Zardaverine	[M-H]-	267.059	C12H10F2N2O3	Phenylpyridazines	HJMQDJPMQIHLPB-UHFFFAOYSA-N	FC(F)OC1=CC=C(C=C1OC)C=2N=NC(O)=CC2				0.0995583	0.104412	0.879587	1.04876	8.8349	8.42416	0.0410752	0.0654666	0.451813	0.470187	0.131303	0.165255	0.186116	0.280138	0.0150637	0.00457016	0.0368161	0.0362224	1308	130.222	136.571	1150.5
Norberto Lopes	[M-H]-	267.07	C16H12O4	4'-O-methylisoflavones	HKQYGTCOTHHOMP-UHFFFAOYSA-N	O=C1C(=COC2=CC(O)=CC=C21)C=3C=CC(OC)=CC3				0.896454	1.44201	1.61754	1.60857	1.80438	1.12173	0.324052	0.199755	0.00123001	0.123456	0.0031343	0.352718	0.103963	0.362742	0.189525	0.110348	0.14662	0.0595808	9380.67	8409.33	13527	15173.6
6-Methoxyflavonol	[M-H]-	267.093	C16H12O4	Flavonols	OGURJSOPVFCIOO-UHFFFAOYSA-N	O=C1C(O)=C(OC2=CC=C(OC)C=C21)C=3C=CC=CC3				0.217223	3.47861	1.16457	16.014	5.36116	0.33478	0.00135281	0.179805	0.323976	0.0695673	0.00153206	0.159179	0.163968	0.353395	0.0158834	0.109816	0.0521233	0.0659653	933.5	202.778	3247.29	1087.12
3-[4-methyl-1-(2-methylpropanoyl)-3-oxocyclohexyl]butanoic acid	[M-H]-	267.135	C15H24O4	Menthane monoterpenoids	ZIOCYJNRYIRTQD-UHFFFAOYSA-N	O=C(O)CC(C)C1(C(=O)C(C)C)CC(=O)C(C)CC1				0.0988878	1.08972	2.90921	11.0197	29.4193	2.66969	0.000686485	0.409936	7.56454e-05	0.000695254	1.33601e-09	0.000102963	0.32841	0.0188594	0.2114	0.164355	0.211703	0.212134	4001.17	395.667	4360.14	11640.2
3,6-diphenylcyclohexane-1,2-diol	[M-H]-	267.139	C18H20O2	Cyclohexanols	KIDYUEHQXIEBGK-UHFFFAOYSA-N	OC1C(O)C(C=2C=CC=CC2)CCC1C=3C=CC=CC3				1.16771	0.86785	0.952393	0.743204	0.815605	1.09742	0.193777	0.309839	0.416358	0.100394	0.141298	0.371747	0.142837	0.0752743	0.0146226	0.0909724	0.0388151	0.00341712	7031.5	8210.78	6102.29	6696.75
methyl palmitoleate	[M-H]-	267.233	C17H32O2	Fatty acid methyl esters	IZFGRAGOVZCUFB-HJWRWDBZSA-N	O=C(OC)CCCCCCCC=CCCCCCC				0.642067	0.459037	1.47764	0.714936	2.30137	3.21899	0.0643763	0.00574209	0.041275	0.159447	0.00103358	0.000135961	0.962355	3.04084	0.598175	0.163392	0.674937	1.1102	162397	104270	74546.1	239964
2-(1-hydroxy-1-methoxy-3-methylbutyl)-6-methyl-5H-[1,3]dioxolo[4,5-c]pyridin-4-one	[M-H]-	268.055	C13H19NO5	Pyridinones	VVLWYFUJJAWYBP-UHFFFAOYSA-N	OC=1N=C(C=C2OC(OC12)C(O)(OC)CC(C)C)C				0.36572	2.14009	5.15242	5.85173	14.0884	2.40757	0.018069	0.209627	0.0874224	0.0588549	0.0277816	0.156609	0.114045	0.134546	0.115824	0.0554304	0.0949842	0.086717	698.167	255.333	1494.14	3597.25
Trihydroxy-Flavone	[M-H]-	269.046	C15H10O5			O=c1cc(oc2cc(O)cc(O)c12)c3ccc(O)cc3				0.40308	0.298718	0.257095	0.741089	0.637828	0.860663	0.114695	0.103663	0.0675374	0.325053	0.20609	0.395812	0.103908	0.251258	0.0726608	0.0195745	0.0183508	0.0166656	1955.5	788.222	584.143	502.75
2',4'-Dihydroxy-4-Methoxychalcone	[3M-H]-	269.09	C16H14O4	2'-Hydroxychalcones	ADRQFDIWPRFKSP-RUDMXATFSA-N	O=C(C=CC1=CC=C(OC)C=C1)C2=CC=C(O)C=C2O				0.848488	2.02213	4.26766	2.38321	5.02972	2.11048	0.263792	0.0140328	0.000152218	0.00363369	8.71456e-06	0.00295397	0.100482	0.701004	0.354373	0.220612	0.290484	0.321864	6426.33	5452.67	12994.9	27425.4
7,3',4'-Trihydroxyflavone	[M-H]-	269.085	C15H10O5	Flavones	PVFGJHYLIHMCQD-UHFFFAOYSA-N	O=C1C=C(OC2=CC(O)=CC=C12)C=3C=CC(O)=C(O)C3				0.272522	2.08795	6.33443	7.66159	23.2438	3.03381	0.0679012	0.138421	0.000434462	0.0094887	4.5203e-06	0.00246202	0.136466	0.176213	0.203374	0.102584	0.166018	0.176959	1153.83	314.444	2409.14	7308.88
(E)-2-decylpent-2-enedioic acid	[M-H]-	269.142	C15H26O4	Long-chain fatty acids	BWSQDEWKZUMVIG-ACCUITESSA-N	O=C(O)C(=CCC(=O)O)CCCCCCCCCC				0.180162	0.718008	3.57385	3.98534	19.8368	4.97744	0.00112028	0.142522	0.00236572	0.00190411	1.80703e-05	0.000475042	0.389838	0.252264	0.289545	0.176788	0.251993	0.325633	4886.33	880.333	3508.43	17463
pinostrobin	[M-H]-	269.145	C16H14O4	7-O-methylated flavonoids	ORJDDOBAOGKRJV-CQSZACIVSA-N	O=C1C=2C(O)=CC(OC)=CC2OC(C=3C=CC=CC3)C1				0.320526	0.650625	2.25108	2.02987	7.02309	3.45988	0.0142958	0.164104	0.0127936	0.0444872	2.58128e-05	0.000905712	0.471354	0.453099	0.27761	0.155013	0.277105	0.346743	11061.7	3545.56	7197	24900.8
isoimperatorin	[M-H]-	269.188	C16H14O4	Psoralens	IGWDEVSBEKYORK-UHFFFAOYSA-N	O=C1OC=2C=C3OC=CC3=C(OCC=C(C)C)C2C=C1				0.369117	1.06304	1.17079	2.87995	3.17186	1.10136	0.11054	0.44819	0.315416	0.0904988	0.0329622	0.390957	0.331984	0.203867	0.030433	0.278439	0.145804	0.00814922	7977	2944.44	8479.86	9339.38
Heptadecanoic acid	[M-H]-	269.249	C17H34O2	Long-chain fatty acids	KEMQGTRYUADPNZ-UHFFFAOYSA-N	CCCCCCCCCCCCCCCCC(O)=O	HMDB0002259			0.521123	0.913423	0.998888	1.7528	1.9168	1.09357	0.025279	0.430209	0.497976	0.164484	0.00800616	0.417646	0.656319	0.478557	0.0512457	0.294025	0.239299	0.0177541	46705.3	24339.2	42661.7	46653.4
Dimethenamid OXA	[M-H]-	270.081	C12H17NO4S	Alpha amino acids and derivatives	HOYCASTVMCEOTP-UHFFFAOYNA-N	COCC(C)N(C(=O)C(O)=O)C1=C(C)SC=C1C				0.241364	1.1847	1.60944	4.90833	6.66808	1.35852	0.00368847	0.315021	0.260497	0.00075617	0.0389343	0.313761	0.110276	0.00339133	0.0212437	0.0661904	0.0412602	0.00667573	638.5	154.111	756.429	1027.62
4-oxo-4-(3-oxodecan-2-ylamino)butanoic acid	[M-H]-	270.171	C14H25NO4		DGBNCMKQNOJCFB-UHFFFAOYSA-N	O=C(O)CCC(O)=NC(C(=O)CCCCCCC)C				0.0779234	0.540192	4.16981	6.93234	53.5117	7.71914	2.83373e-05	0.0599439	6.52275e-05	0.0101149	7.54834e-08	6.94955e-06	0.189154	0.190794	0.153546	0.0569708	0.133329	0.173488	1080.83	84.2222	583.857	4506.88
Canarione	[M-H]-	271.018	C14H8O6	Naphthopyranones	NPUXQAACUNUHIX-UHFFFAOYSA-N	O=C1C=C(O)C=2C(O)=C3C(=O)C=C(OC3=CC2C1=O)C				1.59393	1.26917	0.999361	0.796255	0.626981	0.787412	0.0609047	0.0493032	0.498421	0.18205	0.0450826	0.0812067	0.195238	0.226215	0.0223937	0.0617387	0.0571335	0.0626601	2802.17	4466.44	3556.43	2800.38
alternariol monomethyl ether	[M-H]-	271.062	C15H12O5		LCSDQFNUYFTXMT-UHFFFAOYSA-N	O=C1OC2=CC(O)=CC(=C2C3=CC(OC)=CC(O)=C13)C				0.951468	0.895448	0.73108	0.941122	0.76837	0.816441	0.347956	0.208134	0.027229	0.290493	0.0230429	0.0658805	0.0341587	0.157291	0.0726322	0.054416	0.0535611	0.0493817	6679.5	6355.33	5981.14	4883.25
3-(2,6-dihydroxyphenyl)-4-hydroxy-6-methyl-3H-2-benzofuran-1-one	[M-H2O-H]-	271.073	C15H12O5	Benzofuranones	GYCHRCQMZRMPJA-UHFFFAOYSA-N	O=C1OC(C=2C(O)=CC=CC2O)C3=C(O)C=C(C=C13)C				0.249581	2.7207	1.35337	10.9011	5.42259	0.497436	0.00467938	0.0774574	0.156265	0.00826032	0.000629659	0.0944711	0.185127	0.417104	0.0287989	0.200727	0.0794478	0.094422	1623.17	405.111	4416.14	2196.75
ANGOLENSIN (R)	[M+FA-H]-	271.099	C16H16O4		CCOJFDRSZSSKOG-SNVBAGLBSA-N	O=C(C1=CC=C(O)C=C1O)C(C2=CC=C(OC)C=C2)C				0.599462	1.0862	2.24001	1.81196	3.73671	2.06225	0.208383	0.371747	0.00398448	0.155407	0.00244705	0.00559765	0.0919703	0.08514	0.107087	0.0798509	0.102512	0.104321	2415.5	1448	2623.71	5410.75
Sempervirine	[M-H]-	271.124	C19H16N2	Beta carbolines	UQVUEULZDJRMJR-UHFFFAOYSA-N	C1CCC2=CC3=C4N=C5C=CC=CC5=C4C=CN3C=C2C1				0.131759	1.14618	1.85473	8.69901	14.0766	1.61819	6.58806e-05	0.383007	0.00336501	0.00796593	6.94722e-08	0.0631941	0.516912	0.0149477	0.211728	0.219165	0.239158	0.145687	8061.83	1062.22	9240.29	14952.5
5-[(E)-2-(3,5-dihydroxyphenyl)ethenyl]-2-methoxybenzene-1,3-diol	[M-H]-	273.09	C15H14O5	Stilbenes	BKJYMZRGLINXRP-NSCUHMNNSA-N	OC=1C=C(O)C=C(C=CC2=CC(O)=C(OC)C(O)=C2)C1				0.281363	1.116	1.71119	3.96641	6.08179	1.53332	0.0809934	0.444453	0.186789	0.068288	0.00649268	0.226633	0.114837	0.0321799	0.0302166	0.0611277	0.073046	0.0452018	1714.67	482.444	1913.57	2934.12
(5E)-4-methoxy-5-[methoxy-[(2R,3S)-3-phenyloxiran-2-yl]methylidene]furan-2-one	[M-H]-	273.109	C15H14O5	Butenolides	RTNGMIUMJUOABT-ONKYJICLSA-N	O=C1OC(C(OC)=C1)=C(OC)C2OC2C=3C=CC=CC3				0.513501	0.911733	1.39683	1.77552	2.7202	1.53206	0.023381	0.344227	0.0165266	0.064076	0.000396509	0.0194568	0.286898	0.175602	0.139109	0.149952	0.150606	0.112942	7785.33	3997.78	7098.14	10874.8
2,3,4-TRIHYDROXY-4'-ETHOXYBENZOPHENONE	[M-H]-	273.127	C15H14O5	Benzophenones	VYIBOCHDJVESIU-UHFFFAOYSA-N	O=C(C1=CC=C(OCC)C=C1)C2=CC=C(O)C(O)=C2O				1.68	0.77673	1.29027	0.46234	0.768017	1.66115	0.210955	0.288208	0.303537	0.12623	0.312288	0.165322	0.103062	0.0986533	0.036411	0.0705704	0.0197027	0.0336597	1204.5	2023.56	935.571	1554.12
(4aS)-6,7-dihydroxy-1,1,4a-trimethyl-3,4,10,10a-tetrahydro-2H-phenanthren-9-one	[M-2H]-	273.15	C17H22O3	Diterpenoids	JMBKXUYCBVKSSY-OMOCHNIRSA-N	O=C1C2=CC(O)=C(O)C=C2C3(C)CCCC(C)(C)C3C1				0.116855	1.23676	2.67782	10.5837	22.9158	2.16519	0.0104233	0.351914	0.00879986	0.00725407	9.79905e-06	0.01905	0.730386	0.127525	0.46671	0.356002	0.435639	0.429955	18510.2	2163	22892.6	49566.9
Heteropeucenin, Methyl Ether	[M-H]-	273.165	C16H18O4	Chromones	KVNRDSLYCOJCRD-UHFFFAOYSA-N	O=C1C=C(OC=2C1=C(O)C=C(OC)C2CC=C(C)C)C				0.0591422	0.244713	1.44875	4.1377	24.4961	5.92023	0.00853337	0.042029	0.238984	0.00573955	0.00163173	0.0102732	0.630087	0.995089	0.189533	0.216196	0.291574	0.389814	19147.8	1132.44	4685.71	27740.5
Epiafzelechin (2R,3R)(-)	[M-H]-	273.175	C15H14O5	Flavan-3-ols	RSYUFYQTACJFML-UKRRQHHQSA-N	OC1=CC=C(C=C1)C2OC=3C=C(O)C=C(O)C3CC2O				0.0228362	0.177579	0.414844	7.77621	18.1661	2.33611	0.0456955	0.104519	0.167265	0.000280407	0.000255879	0.0224281	0.426309	0.727942	0.0927561	0.132541	0.122624	0.133534	12324.5	281.444	2188.57	5112.75
Flufenacet ESA	[M-H]-	274.055	C11H14FNO4S	Anilides	SZCMHDLOUVZYST-UHFFFAOYSA-N	CC(C)N(C(=O)CS(O)(=O)=O)C1=CC=C(F)C=C1				0.151811	1.19856	3.07523	7.89507	20.257	2.56578	0.000264762	0.246278	8.49796e-06	6.06862e-05	6.25708e-10	1.38509e-05	0.259006	0.0887803	0.146358	0.137937	0.147145	0.149223	1998.83	303.444	2395.71	6146.88
7-ethenyl-1,4a,7-trimethyl-3,4,6,8,8a,9,10,10a-octahydro-2H-phenanthrene-1-carboxylic acid	[M-H]-	274.108	C15H17NO4		RYJWSNUDETVRFF-FARCUNLSSA-N	O=CC1=CC=C(C=C1)NC2CC(=O)OC2C=CC(O)C				8.97167	1.85339	3.32646	0.206582	0.370774	1.7948	0.0181393	0.135628	0.00530576	0.021129	0.038842	0.0596443	0.503726	0.146123	0.121163	0.256356	0.120956	0.07133	1192.33	10697.2	2209.86	3966.25
ACTIPHENOL	[M-H]-	274.109	C15H17NO4		YTLMIHBTPWTPEV-UHFFFAOYSA-N	O=C1N=C(O)CC(C1)CC(=O)C=2C=C(C=C(C2O)C)C				0.919197	1.78995	3.78453	1.9473	4.11721	2.11432	0.4329	0.17698	0.00130698	0.127798	0.000323706	0.0254707	8.67895e-05	0.154882	0.183725	0.0803532	0.140242	0.135105	2414.67	2219.56	4322.14	9138.38
(2S)-4-hydroxy-2-(2-hydroxypropan-2-yl)-7-methyl-2,3-dihydrofuro[3,2-g]chromen-5-one	[M-H]-	275.127	C15H16O5	Furanochromones	LJSWMDKKEBOERP-LBPRGKRZSA-N	O=C1C=C(OC=2C=C3OC(CC3=C(O)C12)C(O)(C)C)C				0.159258	1.89754	3.56864	11.9149	22.4079	1.88067	8.47006e-05	0.175976	0.00115875	0.0173583	6.86779e-06	0.0576245	0.513772	0.393846	0.389673	0.28623	0.342858	0.296318	8601	1369.78	16320.7	30693.9
shogaol	[M-H]-	275.165	C17H24O3	Shogaols	OQWKEEOHDMUXEO-BQYQJAHWSA-N	O=C(C=CCCCCC)CCC1=CC=C(O)C(OC)=C1				0.815896	0.891861	1.12222	1.09311	1.37544	1.25829	0.0775366	0.241293	0.246813	0.0985166	0.00363781	0.0396052	0.200324	0.304717	0.0380967	0.0384313	0.109454	0.104626	16360.3	13348.3	14591.1	18359.9
Convolidine	[M-H]-	276.124	C15H19NO4	M-methoxybenzoic acids and derivatives	GWWGRYGNRKFSSX-UHFFFAOYNA-N	COC1=C(O)C=CC(=C1)C(=O)OC1CC2CCC(C1)N2				0.412738	3.14487	2.42536	7.61952	5.87627	0.771213	0.00802303	0.0630143	0.0235154	0.00982933	0.000684239	0.285418	0.416571	0.912183	0.263934	0.494133	0.261662	0.126821	11592.5	4784.67	36456.9	28116
gamma-Glutamylmethionine	[M-H2O-H]-	277.086	C10H18N2O5S	Dipeptides	RQNSKRXMANOPQY-UHFFFAOYNA-N	O=C(O)C(N=C(O)CCC(N)C(=O)O)CCSC	HMDB0034367			0.579136	1.05428	1.50947	1.82044	2.60641	1.43175	0.239154	0.451501	0.0315363	0.221006	0.0404232	0.123972	0.232239	0.00416223	0.252705	0.209231	0.207727	0.205852	22448	13000.4	23666.6	33884.5
(3E)-3-benzylidene-4-methyl-1H-1,4-benzodiazepine-2,5-dione	[M-H]-	277.149	C17H14N2O2	1,4-benzodiazepines	FYVKHLSOIIPVEH-RVDMUPIBSA-N	O=C1C=2C=CC=CC2N=C(O)C(=CC=3C=CC=CC3)N1C				0.0985935	0.948897	5.29053	9.62433	53.66	5.57546	0.00554513	0.465453	0.00068373	0.0191633	4.6474e-06	0.000364556	0.259604	0.0178274	0.260968	0.10813	0.240221	0.315123	3207.33	316.222	3043.43	16968.5
NP1EC (TENTATIVE)	[M-H]-	277.181	C17H26O3	Phenoxyacetic acid derivatives	NISAHDHKGPWBEM-UHFFFAOYSA-N	CCCCCCCCCC1=CC=C(C=C1)OCC(=O)O				0.395246	0.925307	2.90585	2.34109	7.352	3.14041	0.109207	0.443818	0.0738057	0.120274	0.0118464	0.0521951	0.164094	0.105886	0.141793	0.0688265	0.150352	0.146946	3734.67	1476.11	3455.71	10852.4
y-Linolenic acid	[M-H]-	277.217	C18H30O2	Lineolic acids and derivatives	VZCCETWTMQHEPK-QNEBEIHSSA-N	CCCCC\C=C/C\C=C/C\C=C/CCCCC(O)=O				0.174626	0.812774	2.14576	4.65436	12.2877	2.64005	0.000132062	0.171624	1.51373e-05	0.000643908	5.68209e-10	1.28491e-06	2.71907	1.4882	1.29751	1.28529	1.41487	1.56241	254059	44365.4	206493	545151
Metolachlor OA	[M-H]-	278.14	C15H21NO4	Alpha amino acids and derivatives	LNOOSYCKMKZOJB-UHFFFAOYNA-N	CCC1=CC=CC(C)=C1N(C(C)COC)C(C(O)=O)=O				0.277499	0.884019	2.38958	3.18567	8.61115	2.70309	0.0159505	0.312502	0.00197249	0.0242017	2.10785e-05	0.000569997	0.232184	0.0908835	0.128133	0.133373	0.135644	0.13042	2221.83	616.556	1964.14	5309.25
Asp-Phe	[M-H]-	279.099	C13H16N2O5	Dipeptides	YZQCXOFQZKCETR-UHFFFAOYNA-N	O=C(O)CC(N)C(O)=NC(C(=O)O)CC=1C=CC=CC1				0.638358	1.28919	2.48139	2.01953	3.88715	1.92478	0.286554	0.314821	0.00343919	0.188541	0.00478677	0.0369398	0.329869	0.45729	0.686346	0.378896	0.540925	0.628922	61798.5	39449.6	79669.7	153346
(1R,2E,7R,10E,12S,13S,15R)-12,15-dihydroxy-7-methyl-8-oxabicyclo[11.3.0]hexadeca-2,10-dien-9-one	[M+FA-H]2-	279.169	C16H24O4	Macrolides and analogues	KQNZDYYTLMIZCT-SWGFJCPHSA-N	O=C1OC(C)CCCC=CC2CC(O)CC2C(O)C=C1				0.384282	0.629779	1.54663	1.63884	4.02472	2.45583	0.000982227	0.0396601	0.017699	0.0164707	7.82477e-07	0.000108895	0.475873	0.641846	0.181907	0.142767	0.233015	0.280562	12307.5	4729.56	7751	19035.1
Chaulmoogric Acid	[M-H]-	279.192	C18H32O2	Long-chain fatty acids	XMVQWNRDPAAMJB-UHFFFAOYSA-N	O=C(O)CCCCCCCCCCCCC1C=CCC1				0.193934	1.3823	0.40639	7.12768	2.09551	0.293996	0.116926	0.36393	0.19537	0.0470633	0.104617	0.0895434	0.22586	0.132568	0.0660865	0.11156	0.0404873	0.100845	6082.83	1179.67	8408.29	2472
Flufenamic acid	[M+K-2H]-	280.059	C14H10F3NO2	Aminobenzoic acids	LPEPZBJOKDYZAD-UHFFFAOYSA-N	OC(=O)C1=CC=CC=C1NC1=CC=CC(=C1)C(F)(F)F				1.54019	1.0731	2.05886	0.696734	1.33676	1.9186	0.230111	0.393434	0.0137478	0.248186	0.229244	0.0170299	0.172475	0.0797	0.110221	0.0768887	0.0331016	0.0841766	3328.67	5126.78	3572	6853.25
Isocycloheximide	[2M+FA-H]-	280.145	C15H23NO4	Piperidinediones	YPHMISFOHDHNIV-UHFFFAOYSA-N	O=C1N=C(O)CC(C1)CC(O)C2C(=O)C(C)CC(C)C2				0.554811	0.740028	2.00168	1.33384	3.60787	2.70488	0.017733	0.123457	0.000484028	0.133199	3.40578e-07	1.28795e-05	0.189755	0.260212	0.154337	0.0633832	0.155355	0.191421	4055.83	2250.22	3001.43	8118.5
5-amino-3-[(2E)-2-(3,5-dimethyl-2-oxocyclohexylidene)ethyl]-5-oxopentanoic acid	[M-3H]-	280.155	C15H23NO4	Medium-chain fatty acids	VUHCEJPYCQSKEW-UUILKARUSA-N	O=C(O)CC(CC=C1C(=O)C(C)CC(C)C1)CC(=N)O				0.157805	1.64239	1.47542	10.4077	9.34963	0.898338	0.00110665	0.123859	0.0726056	0.00104572	4.50494e-06	0.360139	0.242727	0.22618	0.0557554	0.187066	0.103288	0.0305381	2018.67	318.556	3315.43	2978.38
Feruloyl Lactate	[M-H]-	281.065	C13H14O7	Ferulic acid and derivatives	ZWAYKTOAUPIGML-HWKANZRONA-N	COC1=CC=C(\C=C\C(=O)OCC(O)C(O)=O)C=C1O				0.362056	1.51696	0.502447	4.18984	1.38776	0.33122	0.0448132	0.236204	0.0696342	0.0230536	0.234272	0.0395225	0.157435	0.269373	0.0616964	0.156467	0.0255623	0.101942	2179.83	789.222	3306.71	1095.25
7,4'-DIMETHOXYISOFLAVONE	[M-H]-	281.082	C17H14O4	7-O-methylisoflavones	LPNBCGIVZXHHHO-UHFFFAOYSA-N	O=C1C(=COC2=CC(OC)=CC=C21)C=3C=CC(OC)=CC3				0.374441	0.580009	1.81974	1.549	4.8599	3.13744	0.0092361	0.0787947	0.00470071	0.118268	1.2277e-07	1.43298e-05	0.189191	0.290908	0.111101	0.0615406	0.13033	0.152561	2969.17	1111.78	1722.14	5403.12
2'-O-Methylinosine	[M-H]-	281.089	C11H14N4O5	Purine nucleosides	HPHXOIULGYVAKW-UHFFFAOYNA-N	OC1=NC=NC2=C1N=CN2C3OC(CO)C(O)C3OC				0.330733	1.16935	0.615564	3.53564	1.86121	0.526414	0.0111436	0.331163	0.0315613	0.0103007	0.0682747	0.0383676	1.27776	0.866002	0.337835	0.966419	0.282536	0.498528	93604.7	30958.1	109457	57619.6
1,5,9-trihydroxy-5,7,7-trimethyl-4,5a,6,8,8a,9-hexahydro-1H-azuleno[5,6-c]furan-3-one	[M-H]-	281.1	C15H22O5	Terpene lactones	MWDNWQAVYQDZQI-UHFFFAOYSA-N	O=C1OC(O)C2=C1CC(O)(C)C3CC(C)(C)CC3C2O				0.494783	0.628081	2.00474	1.26941	4.05175	3.19185	0.00674069	0.0842457	0.00160526	0.255559	2.22919e-06	0.000136074	0.193885	0.244702	0.135057	0.0607059	0.132888	0.160557	2832.67	1401.56	1779.14	5678.75
(4E)-8-hydroxy-4-(1-hydroxypropan-2-ylidene)-10-oxatricyclo[7.2.1.0?,?]dodecane-8-carboxylic acid	[M-H]-	281.125	C15H22O5	Alpha hydroxy acids and derivatives	QYINOGPWFQBOJX-MDZDMXLPSA-N	O=C(O)C1(O)CCC2C(=C(C)CO)CCC32COC1C3				1.21539	0.691157	2.89036	0.568673	2.37814	4.18192	0.367336	0.216606	0.166386	0.163095	0.149393	0.109617	0.0306141	0.105282	0.145215	0.0598482	0.0943405	0.124141	2630.17	3196.67	1817.86	7602.12
4-(2,6-dihydroxy-6-methylheptan-2-yl)-3-hydroxybenzoic acid	[M-H]-	281.139	C15H22O5	Sesquiterpenoids	YCUWMGPYKGLQQF-UHFFFAOYSA-N	O=C(O)C1=CC=C(C(O)=C1)C(O)(C)CCCC(O)(C)C				0.663522	0.560771	1.75858	0.845143	2.65037	3.136	0.0269829	0.00487943	0.00341781	0.238571	3.69933e-05	3.60918e-05	0.188249	0.505834	0.138782	0.0201896	0.14574	0.203344	5017.83	3329.44	2813.86	8824.25
5,9-dihydroxy-7-(hydroxymethyl)-5,7-dimethyl-4,5a,6,8,8a,9-hexahydro-1H-azuleno[5,6-c]furan-3-one	[M-H2O-H]-	281.148	C15H22O5	Terpene lactones	DBKIEMOKQWYZOA-UHFFFAOYSA-N	O=C1OCC2=C1CC(O)(C)C3CC(C)(CO)CC3C2O				0.145316	1.25163	3.49037	8.61316	24.0192	2.78867	0.000431514	0.2791	6.80786e-05	0.00172771	4.33906e-08	0.000303225	0.388531	0.0856407	0.297722	0.199553	0.269277	0.286992	5339.33	775.889	6682.86	18636.2
4-(2,7-dihydroxy-6-methylheptan-2-yl)-3-hydroxybenzoic acid	[M-H]-	281.165	C15H22O5	Sesquiterpenoids	ISHXRANDGDVGJS-UHFFFAOYSA-N	O=C(O)C1=CC=C(C(O)=C1)C(O)(C)CCCC(C)CO				0.944071	0.460133	1.36161	0.487392	1.44228	2.95917	0.467847	0.100018	0.227931	0.207404	0.243296	0.010404	0.00427406	0.168156	0.000644398	0.0208978	0.0112197	0.0445638	1016.17	959.333	467.571	1383.62
Chrysin Dimethyl Ether	[M-H]-	281.31	C17H14O4	7-O-methylated flavonoids	JRFZSUMZAUHNSL-UHFFFAOYSA-N	O=C1C=C(OC2=CC(OC)=CC(OC)=C12)C=3C=CC=CC3				0.513396	0.520907	1.01436	1.01463	1.97579	1.9473	0.0107854	0.00787129	0.471973	0.475858	0.0024166	0.0012047	0.238452	0.523483	0.000272684	0.0161629	0.083233	0.112814	4841.83	2485.78	2522.14	4911.38
3,7-Dimethoxyflavone	[M-2H]-	281.344	C17H14O4	7-O-methylated flavonoids	CNDZOPXQZSXGSK-UHFFFAOYSA-N	O=C1C(OC)=C(OC2=CC(OC)=CC=C21)C=3C=CC=CC3				0.735394	0.704918	1.51481	0.958558	2.05987	2.14892	0.0727537	0.0219249	0.00353874	0.423117	0.000144498	3.71245e-05	0.198285	0.447543	0.125591	0.0172241	0.136302	0.183647	6961.5	5119.44	4907.29	10545.4
6,3'-Dimethoxyflavone	[M-H]-	281.511	C17H14O4	6-O-methylated flavonoids	LLLIKVGWTVPYAL-UHFFFAOYSA-N	O=C1C=C(OC2=CC=C(OC)C=C12)C=3C=CC=C(OC)C3				0.398688	0.735172	2.32817	1.84398	5.83957	3.16684	0.0169006	0.2096	0.000239455	0.0412389	1.02481e-09	1.3981e-06	0.165114	0.167866	0.126248	0.072352	0.122715	0.146751	1965.33	783.556	1444.86	4575.62
methyl 2-benzamido-3-phenylpropanoate	[M-H]-	282.114	C17H17NO3	Phenylalanine and derivatives	BRQQPHKRRCUYLA-UHFFFAOYSA-N	O=C(OC)C(N=C(O)C=1C=CC=CC1)CC=2C=CC=CC2				0.0829836	1.0257	2.64454	12.3603	31.8682	2.57828	0.0189479	0.48	0.0314034	0.000121329	0.000169555	0.0145409	0.288027	0.0724267	0.175288	0.184713	0.192124	0.195334	4209.67	349.333	4317.86	11132.6
Phenylethyl 2-Glucoside	[M-H]-	283.119	C14H20O6	O-glycosyl compounds	MLRIJUWUQTVDQE-RKQHYHRCSA-N	OCC1OC(OCCC=2C=CC=CC2)C(O)C(O)C1O				0.309764	1.30868	1.65852	4.22477	5.35414	1.26732	0.0224021	0.131323	0.0194058	0.00264921	0.00025454	0.118207	0.591475	0.48663	0.215966	0.448337	0.291414	0.0898687	15674.7	4855.44	20513.1	25996.8
Tropisetron	[M-H]-	283.145	C17H20N2O2	Indolecarboxylic acids and derivatives	ZNRGQMMCGHDTEI-UHFFFAOYNA-N	O=C(OC1CC2N(C)C(CC2)C1)C3=CNC=4C=CC=CC43				0.689065	0.483738	1.57219	0.702021	2.28163	3.25009	0.0898909	0.0135446	0.0573884	0.0727815	0.00180852	0.000602236	0.112248	0.385692	0.082976	0.0350089	0.0920247	0.144549	2792.83	1924.44	1351	4390.88
(4E,6E)-2-(hydroxymethyl)-3-(3-methoxy-3-oxopropyl)deca-4,6-dienoic acid	[M-H]-	283.152	C15H24O5	Medium-chain fatty acids	PVHUKALHRBPQNM-BSWSSELBSA-N	O=C(O)C(CO)C(C=CC=CCCC)CCC(=O)OC				0.167334	0.667386	3.26062	3.98834	19.4857	4.88566	0.000949109	0.0810583	0.00177712	0.00256783	7.8971e-06	0.000234	0.508197	0.371118	0.333567	0.210749	0.308207	0.393842	8446.17	1413.33	5636.86	27539.8
[5-hydroxy-3-(hydroxymethyl)-2-oxo-6-propan-2-ylcyclohex-3-en-1-yl] 3-methylbutanoate	[M-H]-	283.155	C15H24O5	Menthane monoterpenoids	LBZXZXIGWNHGTB-UHFFFAOYSA-N	O=C(OC1C(=O)C(=CC(O)C1C(C)C)CO)CC(C)C				0.28345	0.791025	3.19926	2.7907	11.2868	4.04444	5.94051e-05	0.170329	0.00363297	0.00133119	3.78469e-05	0.00107771	0.439696	0.300896	0.29823	0.201047	0.271775	0.347085	7242.5	2052.89	5729	23170.6
Oseltamivir carboxylate	[M-H2O-H]-	283.166	C14H24N2O4	Gamma amino acids and derivatives	NENPYTRHICXVCS-YNEHKIRRSA-N	CCC(CC)O[C@@H]1C=C(C[C@H](N)[C@H]1N=C(C)O)C(O)=O	HMDB0035141			1.06482	0.923673	0.647773	0.867444	0.608339	0.701301	0.38155	0.354205	0.0304139	0.204352	0.00534572	0.0154754	0.142077	0.099803	0.170602	0.0621239	0.149907	0.18352	25887.2	27565.2	23911.3	16769
2-(2,6-Dihydroxyphenyl)-3,5,7-trihydroxychromen-4-one	[M+Na-2H]-	283.199	C15H10O7	Flavonols	NULZZCUABWZIRV-UHFFFAOYSA-N	O=C1C(O)=C(OC=2C=C(O)C=C(O)C12)C=3C(O)=CC=CC3O				0.0931378	0.398876	0.563659	4.28265	6.05189	1.41312	0.0874864	0.218514	0.267079	0.0306343	0.000128515	0.195103	0.345908	0.453943	0.0544778	0.110762	0.141144	0.0928117	11509.8	1072	4591	6487.62
AVOCADYNE	[M-H]-	283.228	C17H32O3	Long-chain fatty alcohols	OHLQBKZXSJYBMK-UHFFFAOYSA-N	C#CCCCCCCCCCCCC(O)CC(O)CO	HMDB0035473			0.133654	0.164669	1.68678	1.23206	12.6206	10.2435	0.0234885	0.0431828	0.212277	0.370472	0.00914896	0.0199377	0.484216	0.874334	0.125057	0.072989	0.218857	0.290549	11514	1538.89	1896	19421.6
Methyl Heptadecanoic acid	[M-H]-	283.264	C18H36O2	Fatty acid methyl esters	HUEBIMLTDXKIPR-UHFFFAOYSA-N	O=C(OC)CCCCCCCCCCCCCCCC				0.307418	0.506731	0.454727	1.64835	1.47918	0.897373	0.0966996	0.211897	0.1625	0.131927	0.0904557	0.377746	0.341461	0.570906	0.143259	0.114159	0.0517788	0.0409732	16152.8	4965.67	8185.14	7345.12
Cladribine	[M-H]-	284.056	C10H12ClN5O3	Purine 2'-deoxyribonucleosides	PTOAARAWEBMLNO-UHFFFAOYNA-N	ClC=1N=C(N)C=2N=CN(C2N1)C3OC(CO)C(O)C3	HMDB0014387			0.140096	1.95409	3.2764	13.9483	23.3869	1.67668	0.000960688	0.155986	0.022594	0.0107976	0.00070572	0.141255	0.214295	0.13755	0.141848	0.137776	0.127066	0.0850128	1603.67	224.667	3133.71	5254.25
N-Acetylcytidine	[M-H]-	284.089	C11H15N3O6	Pyrimidine nucleosides	NIDVTARKFBZMOT-UHFFFAOYNA-N	O=C1N=C(N=C(O)C)C=CN1C2OC(CO)C(O)C2O	HMDB0005923			0.572845	0.649876	1.97607	1.13447	3.44957	3.04068	0.00916196	0.0199603	0.0142891	0.306441	0.000313738	0.00144942	0.142808	0.250299	0.0899673	0.0202501	0.0903608	0.128217	1714.83	982.333	1114.43	3388.62
5-hydroxy-2-(4-hydroxyphenyl)-7-methoxy-2,3-dihydrochromen-4-one	[2M-H]-	285.081	C16H14O5	7-O-methylated flavonoids	DJOJDHGQRNZXQQ-UHFFFAOYSA-N	O=C1C=2C(O)=CC(OC)=CC2OC(C3=CC=C(O)C=C3)C1				0.279054	1.0202	2.00479	3.65592	7.18423	1.96509	0.00201528	0.47276	0.00328578	0.00216242	1.22638e-06	0.00321617	0.245404	0.0123896	0.118087	0.131454	0.128405	0.124273	2488.17	694.333	2538.43	4988.25
(2R,3R)-3,7-dihydroxy-6-methoxy-2-phenyl-2,3-dihydrochromen-4-one	[M-H]-	285.085	C16H14O5	6-O-methylated flavonoids	GUMFPOIJOXLCLA-JKSUJKDBSA-N	O=C1C2=CC(OC)=C(O)C=C2OC(C=3C=CC=CC3)C1O				0.418554	0.963581	1.58947	2.30217	3.79753	1.64955	0.0162885	0.415758	0.00159624	0.0170223	3.99734e-05	0.000947749	0.32693	0.0619172	0.186344	0.193963	0.193089	0.193431	8667.67	3627.89	8352	13777
methyl 2-ethyl-4-[(3R,4R,5S)-5-hydroxy-4,5-dimethyl-2-oxooxolan-3-yl]-2-methyl-3-oxobutanoate	[M-H2O-H]-	285.117	C14H22O6	Annonaceous acetogenins	VOYCJQSSBDMXNQ-YZGKFDMESA-N	O=C1OC(O)(C)C(C)C1CC(=O)C(C(=O)OC)(C)CC				0.421483	1.46236	2.85011	3.46957	6.7621	1.94898	0.154766	0.216122	0.00156877	0.0424609	0.000119242	0.0108669	0.219525	0.246115	0.272326	0.224451	0.245292	0.221596	7206.83	3037.56	10539	20540.2
Brazilin	[M-H]-	285.119	C16H14O5	1-benzopyrans	UWHUTZOCTZJUKC-JKSUJKDBSA-N	OC1=CC=C2C(OCC3(O)CC4=CC(O)=C(O)C=C4C23)=C1				0.362819	1.49384	2.77495	4.1173	7.64832	1.8576	0.0623773	0.206892	0.00319813	0.0267979	0.000108836	0.0359661	0.247077	0.195311	0.206117	0.215261	0.206955	0.152381	5400	1959.22	8066.71	14984.8
Totarol	[M-H2O-H]-	285.197	C20H30O	Diterpenoids	ZRVDANDJSTYELM-FXAWDEMLSA-N	OC1=CC=C2C(=C1C(C)C)CCC3C2(C)CCCC3(C)C				0.0506566	0.115593	0.937858	2.2819	18.514	8.11344	0.0191803	0.0443924	0.447988	0.0263449	1.73142e-06	3.74947e-05	0.360937	0.698254	0.0350606	0.0649252	0.149587	0.185945	8376.67	424.333	968.286	7856.12
Piperanine	[M-H]-	286.145	C17H21NO3	Benzodioxoles	QHWOFMXDKFORMO-XVNBXDOJSA-N	O=C(C=CCCC1=CC=C2OCOC2=C1)N3CCCCC3	HMDB0033874			0.173946	1.39951	1.30623	8.04569	7.50943	0.933348	0.000539342	0.22292	0.221748	0.00323246	0.000619461	0.428275	0.221123	0.0438625	0.0169552	0.0779205	0.065498	0.00869519	1625.67	282.778	2275.14	2123.5
(4-oxido-2,3,5,6,7,8-hexahydro-1H-pyrrolizin-4-ium-1-yl)methyl 2,3-dihydroxy-3-methylpentanoate	[M-H]-	286.166	C14H25NO5	Pyrrolizidines	QWYNXLBAFAPSKQ-UHFFFAOYSA-N	O=C(OCC1CCN2(=O)CCCC12)C(O)C(O)(C)CC				0.197679	0.69337	5.87432	3.50755	29.7164	8.47214	0.00189119	0.187275	0.00642531	0.0105855	0.000342159	0.00247983	0.404259	0.285158	0.448912	0.135486	0.353223	0.494071	5908	1167.89	4096.43	34705.5
(2S,3S)-3,5,7-trihydroxy-2-(4-hydroxyphenyl)-2,3-dihydrochromen-4-one	[M-H]-	287.101	C15H12O6	Flavanonols	PADQINQHPQKXNL-CABCVRRESA-N	O=C1C=2C(O)=CC(O)=CC2OC(C3=CC=C(O)C=C3)C1O				1.75483	1.72513	1.92893	0.983072	1.09921	1.11814	0.162738	0.048048	0.0447049	0.484024	0.407569	0.355797	0.12427	0.182591	0.056341	0.00673038	0.00399847	0.00535799	1146.17	2011.33	1977.29	2210.88
[truncated: 5,100 more rows]

## Sheet: TableS5
Table S5. Related to Figure 5. Clinical characteristics among different metabolic-pathway-based subtypes in the ZS-HCC cohort.
[truncated: 21 more rows]

[truncated: 1 more sheets: TableS6]
